# Supplementary material for: Pre-exposure to Candida glabrata protects Galleria mellonella against subsequent lethal fungal infections
Source: Virulence. 2020 Nov 29;11(1):1674–84. doi: 10.1080/21505594.2020.1848107 (PMC7714416; doi:10.1080/21505594.2020.1848107)
Supplement: Supplemental Material [file KVIR_A_1848107_SM7405.zip]

Archive with 7 entries (7 files):
- Figure S1 caption.docx
- S1.jpg
- Table 1.docx
- Table S1.docx
- Table S2.docx
- Table S3.docx
- Table S4.xlsx
