# Supplementary material for: Pre-exposure to Candida glabrata protects Galleria mellonella against subsequent lethal fungal infections
Source: Virulence. 2020 Nov 29;11(1):1674–84. doi: 10.1080/21505594.2020.1848107 (PMC7714416; doi:10.1080/21505594.2020.1848107)
Supplement: Supplemental Material [file KVIR_A_1848107_SM7405.zip › Table S4.xlsx]

## Sheet: raw data
Protein	H1 (H1.wiff (sample 1))	H2 (H2.wiff (sample 1))	H3 (H3.wiff (sample 1))	P1 (P1.wiff (sample 1))	P2 (P2.wiff (sample 1))	P3 (P3.wiff (sample 1))	S1 (S1_1.wiff (sample 1))	S2 (S2_1.wiff (sample 1))	S3 (S3_1.wiff (sample 1))
contig02658_1.f1.exp_6	3.35279e+07	2.93735e+07	4.12403e+07	3.27521e+07	2.91285e+07	3.82344e+07	2.18517e+07	2.54434e+07	2.0159e+07
GME-string_Contig_397.0_4	1.95406e+06	1.91212e+06	2.20854e+06	1.48506e+06	2.01942e+06	1.85035e+06	2.26638e+06	2.54373e+06	1.99744e+06
contig00859_1.f1.exp_1	4.02166e+06	4.02857e+06	4.30196e+06	9.11248e+06	1.03014e+07	1.10605e+07	1.21944e+07	1.25826e+07	1.17735e+07
contig02803_1.exp_1	2.72988e+06	2.93519e+06	2.99022e+06	2.99831e+06	3.93044e+06	4.64129e+06	6.12433e+06	7.20005e+06	5.58888e+06
contig02932_1.f1.exp_2	1.63369e+06	2.20189e+06	1.54819e+06	1.52984e+06	1.33264e+06	1.72614e+06	1.04085e+06	3.18492e+06	1.84328e+06
contig19502_1.f1.exp_2	224333	235334	251803	87302.3	208019	234551	398724	410083	392392
contig00380_1.f1.exp_3	9.57213e+06	8.39785e+06	1.28375e+07	1.16881e+07	1.12252e+07	1.2075e+07	7.28443e+06	7.92281e+06	6.25029e+06
contig07154_1.exp_5	4.82877e+06	5.89421e+06	6.18839e+06	4.84646e+06	6.44262e+06	7.05466e+06	7.9975e+06	9.77727e+06	6.83442e+06
contig02487_1.exp_1	800913	997836	982143	884761	1.14667e+06	1.2775e+06	1.46311e+06	1.46138e+06	1.55715e+06
contig16968_1.exp_2	2.48481e+07	1.96689e+07	2.57718e+07	2.12898e+07	2.01767e+07	2.29018e+07	1.48776e+07	1.61343e+07	1.21051e+07
contig02236_1.exp_2	3.70157e+06	4.19298e+06	4.36378e+06	4.09504e+06	4.96424e+06	5.35821e+06	6.51317e+06	6.83415e+06	6.25301e+06
contig19537_1.exp_6	1.11554e+07	1.2564e+07	1.26389e+07	1.16606e+07	1.56534e+07	1.57175e+07	1.95172e+07	2.16362e+07	1.66307e+07
GME-string_Contig_190.0_3	462947	561321	585379	731764	907264	885038	749196	614397	791361
contig20154_1.f1.exp_1	258412	280965	318917	169510	210181	234965	440205	419731	320612
contig16546_1.r1.exp_1	41277.3	24240.8	30255	41022.3	24757.4	21799.2	37977.4	19355.2	35141.8
contig22148_1.exp_4	246489	270651	292559	284979	352146	407036	422572	475094	389451
contig16833_1.f1.exp_5	4.33248e+06	5.41482e+06	5.41025e+06	5.90167e+06	7.78544e+06	8.08516e+06	1.1328e+07	1.2027e+07	1.09427e+07
contig21568_1.exp_3	1.55217e+06	1.66868e+06	1.65723e+06	1.26806e+06	1.65736e+06	1.63052e+06	2.12237e+06	2.31912e+06	2.02111e+06
contig00412_1.f1.exp_3	180533	128541	192396	120729	117277	58215.9	161106	133221	129353
contig15340_1.exp_3	9.03395e+06	8.44585e+06	9.6213e+06	9.73763e+06	1.00351e+07	1.13084e+07	8.13979e+06	9.21523e+06	8.34019e+06
GME-string_Contig_2064.0_2	537660	560021	609055	346805	445760	510193	717938	842763	719111
GME-string_Contig_1931.0_1	4.10176e+06	4.80867e+06	4.9205e+06	5.06305e+06	6.26e+06	6.5529e+06	7.32016e+06	7.84668e+06	6.7946e+06
contig18603_1.f1.exp_1	76891.4	97197.7	122243	87809.8	128839	52531.2	114820	61478	71152.4
contig15747_1.f1.exp_6	1.54658e+06	1.4539e+06	1.7019e+06	1.43586e+06	1.62097e+06	1.59204e+06	1.88944e+06	1.91111e+06	1.7585e+06
GME-string_Contig_962.0_1	143303	156366	163683	196640	264465	257039	310414	352513	253051
GME-string_Contig_6551.0_5	443978	466732	486285	378442	601689	537611	671322	712022	606357
contig21950_1.exp_6	390342	371245	433674	452796	342486	536668	563482	558262	522717
GME-string_Contig_1949.0_1	694325	754368	766808	1.63336e+06	1.91224e+06	1.93392e+06	2.13778e+06	2.73623e+06	2.49841e+06
GME-string_Contig_646.0_4	51297.3	78290.8	63771	681914	68441.9	63588.6	114309	97095.2	87821.4
contig01804_1.f1.exp_4	89094.7	96334.9	113563	109646	120259	121610	170508	181294	147979
GME-string_Contig_5682.0_3	1.07496e+06	1.47809e+06	1.50989e+06	1.34735e+06	1.35932e+06	1.7096e+06	2.18665e+06	2.21674e+06	2.1186e+06
contig20301_1.exp_4	750858	792320	857911	347142	392121	448691	514682	595647	486691
GME-string_Contig_1304.0_2	114032	139267	167038	227596	188702	230189	250277	199086	224340
GME-string_Contig_6082.0_4	106342	128275	124468	164583	201518	215412	228750	262279	231060
contig04024_1.exp_2	1.19744e+06	1.48129e+06	1.54356e+06	638631	723395	800121	1.74857e+06	1.80641e+06	1.73931e+06
GME-string_Contig_1365.0_3	35091.9	43063.3	46714.5	81458.1	97321.6	94533.9	82604.6	99590.5	75682.7
contig19674_1.f1.exp_1	97673.3	107325	56169.9	104631	114255	101711	118004	114870	124678
GME-string_Contig_2113.0_3	474585	514519	516406	354522	551236	623546	475568	488535	459297
contig22070_1.exp_5	46112.2	44551	51135.4	47444.8	57521.5	61312.3	66778	60613.7	63573.5
contig20216_1.exp_6	233491	289770	288939	194006	223523	234202	330156	369225	277202
contig07944_1.exp_1	1.51887e+07	1.00554e+07	1.40624e+07	1.40807e+07	1.29535e+07	1.72598e+07	8.84547e+06	9.8914e+06	8.1729e+06
contig00224_1.exp_4	1.22701e+07	1.04372e+07	1.222e+07	1.59823e+07	1.9071e+07	1.9071e+07	1.34371e+07	1.43466e+07	1.24895e+07
contig19592_1.exp_6	133838	172710	169431	126954	148797	268017	287497	251296	262609
contig02722_1.f1.exp_3	43163.8	26789.4	43765.8	26303.5	44795.6	34984	47517.9	45593.5	33651.5
contig17442_1.exp_2	103477	89516.6	78769.3	116609	144720	92979.2	139892	116740	87160
contig16165_1.f1.exp_2	13813.4	22303.7	22981.9	16498.7	20748.6	13950.8	18858.7	29786.6	16624.5
GME-string_Contig_265.0_1	135164	196871	205772	157886	208424	212251	333096	397707	329767
contig05096_1.exp_3	1.66395e+06	1.74893e+06	1.73165e+06	1.36113e+06	1.45169e+06	1.66892e+06	2.00216e+06	2.22737e+06	1.94328e+06
contig20556_1.f1.exp_3	2216.12	4559.45	7196.98	4061.12	3884.34	4170.75	2612.04	5612.14	13358.8
contig17104_1.exp_6	216451	224635	264889	257583	431871	471061	654273	686423	620759
GME-string_Contig_4835.0_2	27860.1	26514.2	35910.9	38759.9	43638.7	5022.45	69805.5	7267.8	45894.9
contig15175_1.exp_2	752525	865236	913864	353211	458276	463972	981380	995360	956907
contig02674_1.f1.exp_5	6938.94	5887.02	6989.32	1863.45	6839.81	7044.38	2716.42	6706.96	7291.97
contig01621_1.exp_3	79810.2	89307.5	92198	120654	146761	152278	43273.3	109335	90443.6
contig17960_1.exp_6	24055.2	4186.06	3664.77	13013.8	17133.6	15171.9	1664.63	10484.7	28719.3
contig18077_1.exp_4	218294	214266	230033	168371	197513	247635	231556	251077	213794
GME-string_Contig_1314.0_2	75571.4	94191.6	97698.3	59616.1	129647	109177	105898	121915	100189
contig17506_1.exp_1	416473	370603	387212	421648	330076	357036	894035	884418	839021
contig02726_1.exp_1	154568	122166	151906	209336	165847	132804	215269	213710	209722
contig02707_1.exp_3	448513	570537	589518	636600	892815	1.13071e+06	751267	824815	735351
contig00049_1.f1.exp_3	24930.7	30859.5	37736.7	29618.4	10248.8	51848.9	44840.4	46796.1	40929
contig18685_1.exp_6	48182.4	40917.2	78048.7	98571.5	128994	94696.7	117812	121683	99313.8
GME-string_Contig_186.0_2	188770	192122	107502	235334	111387	342123	152289	314501	139224
contig02857_1.exp_2	245142	214376	240051	219302	260426	250393	328008	369977	340550
GME-string_Contig_5861.0_2	375881	310419	246580	241643	256429	296815	559889	554495	503525
contig02961_1.f1.exp_1	110617	104739	132819	132462	157086	173420	166096	179387	140786
GME-string_Contig_2259.0_6	24278.3	12094.5	16229.4	11187.2	23515.5	39247.7	37802.7	28685.5	21076.3
contig02401_1.exp_2	49789.7	39846.8	57470.5	51419.9	54699.5	66193.9	53601.1	60160.2	45997.7
contig04803_1.exp_2	25789.7	13332.9	34449.4	13392.1	17344.6	34242.7	17983.4	29788.7	35989.2
GME-string_Contig_6294.0_3	161075	71912.4	129409	142814	106497	112691	72686.8	165393	71075.6
GME-string_Contig_1307.0_6	64696.2	52693.5	68381.8	71515.3	85604.2	83342.3	55743	69575.3	66069.8
contig16256_1.exp_1	14038.8	27340.4	30585.8	23436.5	28881	25869.5	34979	48793.4	39136.4
GME-string_Contig_3163.0_3	327472	253067	256373	193565	180725	170062	150219	127002	178140
contig20220_1.exp_6	740398	1.34465e+06	1.29527e+06	610437	772968	827762	943339	1.39149e+06	853649
contig22002_1.exp_4	156845	162294	201179	85898.4	85195.1	113777	191178	228275	209337
contig21210_1.exp_2	20185.8	17778.4	8550.75	14018.5	17705.1	37314.4	19182.6	20529.4	18064.9
GME-string_Contig_135.0_4	33713.9	29234	29337.3	23708.7	31578	28619.2	30812.2	37611.9	47612.4
GME-string_Contig_1038.0_1	305981	334935	324617	258057	280184	294888	333612	395885	222924
contig19579_1.exp_1	551.599	1133.91	3180.07	761.306	1360.63	993.841	1050.72	3104.16	2234.67
contig21027_1.f1.exp_3	13184	8703.07	18130.3	24569.6	15703	36550.3	17974.5	19228.7	33219.2
contig19736_1.exp_6	146694	123961	129132	46884.1	54990.5	54018.1	181163	175929	175424
contig20924_2.r1.exp_3	10582.6	19689.9	20571.6	25445.2	9119.78	45762.7	19995.1	21752.6	14764.3
contig18463_1.exp_3	11458.8	13503.9	3862.66	1119.14	12254.2	719.9	2309.96	17810.4	11970.5
contig20268_1.exp_6	71345.9	62431.6	154714	259856	112577	102702	122832	90967	93987.9
GME-string_Contig_5769.0_4	12022.6	5862.9	17493.5	14723.2	26300.9	25230.2	25889.1	36160.7	19497.1
contig17054_1.exp_2	557482	1.03663e+06	590901	1.73635e+06	2.04273e+06	1.98594e+06	1.4854e+06	935342	1.56004e+06
contig19165_1.exp_3	44918.1	38087.8	41563.1	53230.2	41373	68223.4	57584.2	59291.9	52756.7
contig03458_1.f1.exp_2	8410.73	5822.17	7019.33	11561.5	7757.54	7904.79	9829.76	13672.9	12295.9
GME-string_Contig_4671.0_4	55200.1	47240.6	57221.6	52112.4	5108.29	56148.8	64667.8	63662.6	52535
contig15056_1.f1.exp_4	121142	92823.4	122814	118100	121182	166408	89186.9	96832.8	76198.8
contig21246_1.exp_6	44111.1	40951.7	52594.1	20595.8	26769.5	29721.7	88449.3	89698.8	65959.4
contig22050_1.exp_4	23633.7	27527.1	148720	60158.8	33839.8	58960.1	44091.2	7244.66	43421.5
contig20908_1.f1.exp_2	21143	33104.6	406516	104058	122245	633795	35707.7	111079	81863.4
contig19999_1.exp_3	12680.5	3892.88	4880.61	2215.23	3754.75	11433.8	2194.76	5310.42	3586.19
contig18086_1.exp_3	17529.2	71831.5	75263.7	41000.9	34693.5	30734.2	14030.5	12028.6	54850.1
contig21749_1.f1.exp_4	18148.6	56363	14025.6	80178.5	84991.7	16239.6	99862.7	21756.6	88522
GME-string_Contig_1024.0_2	14191.7	120854	133112	177075	187097	24297.6	224963	224408	161232
contig01875_1.exp_3	5587.97	11146.8	19608.3	9635.08	15560.1	11725.5	16210.8	10660.3	13739.5
contig01621_1.exp_2	33661.8	30395.4	41255.4	97967.8	52960.5	73802.4	47722	66736.4	78015
contig20227_1.exp_5	614909	650388	723303	561939	748916	800224	911698	1.08756e+06	880072
contig04057_1.exp_3	3.58836e+06	3.36825e+06	3.45987e+06	4.33976e+06	5.96316e+06	6.10193e+06	4.25788e+06	3.87692e+06	3.25481e+06
GME-string_Contig_288.0_2	13626.3	10651.5	13781.2	2431.13	37135	36471.1	25263.2	22919	14243.4
contig15247_1.exp_3	24286	18428.4	15501.7	54304.1	64848.2	96897.5	74894.9	78872.7	83975
GME-string_Contig_581.0_1	61021.9	16943.5	40462.6	50072.2	43974.1	43716.8	10526.6	14042.5	21601
GME-string_Contig_2408.0_3	375538	345012	389105	451240	574288	538737	521995	640343	515907
GME-string_Contig_352.0_3	13589.8	112814	124572	30612.1	37914.2	104701	64966.4	60800.8	72832.4
contig15383_1.exp_2	27851.9	27740.8	35234.3	39647.5	43110.2	41613	60702.8	61084.5	46279.4
GME-string_Contig_1535.0_1	9721.65	2693.6	19150.8	18068.3	17276.3	6305.47	18737.1	16160.8	14516
contig14853_1.exp_6	23460.8	20589.3	16721.3	17025.6	18946.8	28819	17976.3	16483	14861.4
contig21725_1.exp_1	16051	21379.2	22052.6	28557.4	35568.7	37118.2	38905.9	46152.7	36714.7
GME-string_Contig_996.0_3	35587.9	116480	130977	142660	134048	152630	84081	140785	110452
GME-string_Contig_3568.0_2	1.0723e+06	964104	1230897	1.07381e+06	1.23846e+06	1.34999e+06	1.15153e+06	1.19429e+06	1.03131e+06
contig15255_1.exp_3	154007	138406	158471	144391	189168	174991	194473	220819	204846
GME-string_Contig_193.0_2	6943.12	5992.06	6622.93	6114.54	5324.23	7018.33	1076.77	6791.93	886.285
GME-string_Contig_1997.0_1	4065.43	2523.91	2428.72	3088.24	3761.86	2968.8	1300.19	652.886	3361.4
GME-string_Contig_1961.0_5	108845	73976.9	112412	127891	157892	155021	135002	158141	122965
contig16921_1.f1.exp_3	6272.05	4889.36	11116.8	20474.9	7935.73	10856.9	8940.07	13744.9	4036.68
contig07952_1.exp_5	14297.2	20218.7	23297.7	28709	10282.3	7476.52	4130.32	14737.5	13438.7
contig02362_1.exp_2	48215.5	23712.2	39810.3	26363.2	61989.6	70441.6	18013.1	65112.3	59557.7
contig06283_1.exp_2	379987	315277	354372	650001	722837	673195	396545	475608	362060
contig14900_1.exp_6	6965.54	5596.99	6543	7651.9	11159.7	10002.5	11095.2	12170.2	13074
contig22104_1.exp_3	416141	420068	449058	475415	531317	558529	621754	674026	591352
contig17018_1.f1.exp_1	8664.54	5554.37	11934.6	7505.25	14661.1	11003	16810.8	11894	10511.3
contig15850_1.f1.exp_3	814.91	1608.01	12601.9	4316.37	4426.13	19959.4	3367.49	2318.99	4133.14
contig00848_1.exp_1	511171	432659	477698	657458	761484	676311	724894	820438	625825
contig14928_1.exp_3	44847.7	45275	55807.3	57452.7	70607.6	67317.8	87993.6	85636.8	88066.7
contig00658_1.r1.exp_1	42732.6	20282.4	50721.2	98227.6	103443	81339.5	91816.5	93283.8	29218.8
GME-string_Contig_6852.0_1	256917	256056	307444	173856	243312	245403	326838	337798	296018
contig21539_1.exp_2	1.90745e+07	1.99543e+07	2.48244e+07	1.51841e+07	1.43637e+07	1.45293e+07	1.78943e+07	1.90884e+07	1.72828e+07
contig01421_1.exp_1	1015.59	510.371	839.854	2269.96	776.426	1656.49	771.605	2723.41	800.22
GME-string_Contig_6634.0_6	11289	11120.4	5297.05	2773.67	23215.9	1843.85	5432.69	1782.59	18312.8
GME-string_Contig_740.0_6	64019.4	13202.7	21920.3	12923.9	22268.5	20084.4	16919.8	13889	16603.7
GME-string_Contig_5353.0_3	7417.52	10427.4	3357.59	12195.6	12524	8877.47	7735.92	8872.84	6328.94
contig15609_1.exp_3	50227.9	57826.1	63602	48872.4	26064.7	24323.5	41754.2	48967.4	45362.5
contig17345_1.exp_3	4816.63	10633.2	7180.27	6015.46	5952.8	5124.79	14757.5	11366.7	7494.91
contig03752_1.exp_5	41848.5	60254.1	63481.7	71149.6	134973	71895.5	138974	31355	131297
contig02728_1.f1.exp_1	12385.9	7841.12	20080.2	13832.6	11803.2	12216.9	11514.9	16329	16278.2
GME-string_Contig_2821.0_6	2513.87	1228.21	489.589	2091.15	3598.25	1909.44	1162.77	1634.01	1709.59
GME-string_Contig_6648.0_5	13796.7	13621	14659.2	7384.99	10176.5	10420.1	15763.6	18106.5	2273.65
GME-string_Contig_5061.0_4	18549.3	31950.3	37359.9	47468.4	53378.9	55925	42537	44984.2	35623.1
contig06028_1.exp_2	2908.55	1728.52	2387.97	1459.92	892.253	2618.29	576.6	2696.43	2229.71
contig18754_1.r1.exp_1	29908.9	33375.8	28757.7	31139.3	64052.3	37433.2	55129.9	37457.6	50838.9
contig21523_1.exp_1	15936.7	14392.4	19026.4	10692.2	16735.7	18830.9	12810.4	23444.7	19664.7
GME-string_Contig_45.0_3	194010	235045	233464	348067	363113	495282	371615	440633	343531
GME-string_Contig_2050.0_2	18333.2	24083.1	22155.9	27220.6	29815.8	26208.8	35006.1	33605.9	30088.3
contig01012_1.exp_4	24881.5	28470.3	37352.4	28230.5	35515.7	38787	30147.2	8624.46	28520.9
contig15489_1.exp_3	38230.1	27877.2	16135.7	23968.2	15379.7	16068.2	13658.3	16157.4	46651.4
contig04490_1.exp_3	39168.8	21476.9	50791.4	20138.6	36391.2	29542.3	62935.8	55533.5	32960.2
contig00981_1.f1.exp_3	5463.99	29012.1	24662.8	10101.1	8859.95	13882.7	8853.58	8768.23	8375.93
GME-string_Contig_1978.0_3	9095.94	2901.53	6334.34	2468.16	9164.27	8866.17	6822.76	4741.94	2690.5
contig14841_1.exp_3	5239.51	4158.5	5249.7	6950.76	8747.81	14267.2	5781.92	9252.68	5806.52
GME-string_Contig_1489.0_3	44267.4	18043.1	22953.7	50946.2	70545.5	65456.9	76203.9	89755.2	77129.8
contig00036_1.exp_3	461482	372435	429814	555180	533992	515600	464003	438497	366210
GME-string_Contig_5305.0_1	8194.09	6861.85	7240.43	1239.61	10706.2	9827.34	9344.08	12347.1	3122.02
GME-string_Contig_6549.0_2	469160	412664	477509	739240	789646	786429	712547	713777	570708
GME-string_Contig_3720.0_5	22307.2	23207.2	27990.5	32258.7	31442.3	31258.8	42954.6	44719.2	39137.4
contig04592_1.exp_5	5140.14	15438.9	4343.25	5366.08	20506	16507.4	8257.92	4054.07	3549.05
contig18250_1.exp_1	77778.3	62313.2	63100	136423	160640	163624	130979	166087	121993
GME-string_Contig_904.0_1	2460.32	1498.61	3631.96	3292.97	1890.66	8021.53	4593.37	9808.96	6780.07
GME-string_Contig_1619.0_1	101466	7383.62	15093	12247.9	159151	9802.74	32047.9	16022.2	23093.9
contig12543_1.exp_3	36424.5	45568.8	21403.3	34547.5	34145.3	53701.1	72952	82762.3	94804.1
GME-string_Contig_695.0_2	17319.3	21745.9	22830.9	70518	25010.8	32423.8	24393	33218	24928.7
contig21466_1.exp_5	910452	862349	1.15087e+06	901992	986291	1.09319e+06	1.46302e+06	1.48214e+06	1.10905e+06
contig01153_1.exp_1	6014.63	5436.27	11430.2	7401.98	10520.9	9757.36	13425.4	55560.9	32768.6
contig18192_1.exp_2	1.03973e+07	1.19806e+07	1.49756e+07	1.23632e+07	1.14809e+07	1.18221e+07	7.17702e+06	7.85263e+06	5.07604e+06
contig16393_1.exp_1	1656.77	2274.07	10619.7	3337.15	2079.98	3704.26	12805.4	26787.2	14771.7
contig02591_1.exp_4	13668.8	15017.6	16956.5	21313.3	22918.4	26053.3	20652.5	25599.4	18310.2
contig15090_1.f1.exp_1	61494.8	43568.5	58976.5	78863.2	22248.8	27422.9	20873	23776.5	53925.5
GME-string_Contig_2799.0_6	41807.2	47089.4	57304.8	41108.5	46828	54967.4	64357.6	65871.4	67515.2
contig01101_1.exp_5	8239.24	4436.78	15225.7	4186.08	3965.92	4485.31	13100.6	8825.06	8025.13
contig17438_1.exp_3	27864.1	27080.9	35407.9	43856.8	47728.7	53625.4	36198.2	45991.6	38612.9
GME-string_Contig_1345.0_2	12588.6	18479.4	9996.48	17170.4	25931.7	26124.4	16561.6	7296.6	14361.8
GME-string_Contig_5382.0_3	1614.67	2482.98	1394.78	945.582	1646.79	2838.95	1834.74	3370.53	2143.42
contig19137_1.exp_3	13309.9	10987	5751.5	17249.9	18733.8	12012.1	18375.6	19394.8	1843.86
contig21524_1.exp_5	2223.62	3472.58	3695.8	3025.04	3497.36	4073.29	3029.39	1956.02	2445.58
GME-string_Contig_1771.0_1	30491.7	31127.2	35835.5	58243.9	67618.2	63095	64273.6	71612.3	50072.4
contig15234_1.f1.exp_2	903.19	1084.66	408.208	2303.02	2268.05	1203.65	709.658	1952	1992.41
GME-string_Contig_6530.0_4	68381.5	34708.2	45861.8	39723.9	45781.5	44686.7	44634.8	40908.3	55907.5
contig17461_1.exp_6	64920.9	57287.8	74928	93978.8	126004	80861.1	112062	129650	104114
contig00803_1.f1.exp_1	8807.81	13386.9	196136	8782.53	10923.3	22041.3	12521.4	14517.7	9880.23
GME-string_Contig_4434.0_4	49533.3	50391.2	114776	72170.7	93436.7	91676.5	97990.9	103888	86762.4
contig20039_1.f1.exp_3	1916.86	4480.38	1689.59	4173.64	2717.46	4060.04	4308.21	5836.98	13862.9
GME-string_Contig_4813.0_2	23689.9	6451.6	10844.3	20489.2	16441	41505.5	15659.3	8865.36	9432.65
contig13163_1.exp_2	33614.9	85487.5	46688.5	79479.4	111948	91560.3	153993	151424	140400
contig15056_1.f1.exp_6	11862.4	13274.8	14275.4	10298.2	13297.1	16429.9	4049.35	11016.3	23062.8
contig19824_1.exp_1	42279	52069.1	48882.4	49785.3	39204.7	62206.9	145799	172603	51186.2
contig02609_1.exp_3	45464.8	97032.4	95247.3	29725.2	36430.9	73305.1	69068.9	137211	20546.1
contig02482_1.f1.exp_2	31446.2	4520.46	21126.7	34351.4	9551.8	35622.1	19281.3	11158.6	27793
GME-string_Contig_1802.0_3	10566.4	14985.1	22210.2	13748.4	13018.2	19398.6	14764.2	12533.6	21837.4
GME-string_Contig_6601.0_3	985.93	974.171	1846.53	511.139	4835.46	704.163	1612.86	2872.85	1165.39
GME-string_Contig_6732.0_4	6435.12	8824.2	3262.06	3179.08	1395.56	2716.64	625.546	1382.32	4062.77
contig15026_1.exp_2	4368.76	13504.3	1953.39	7351.33	6226.54	1665.22	6816.27	8093.08	8998.01
contig19161_1.f1.exp_3	9356.48	1162.92	27317	3477.6	5374.76	3914.5	2095.28	25838.5	12177.7
contig16735_1.f1.exp_1	4575.86	6923.22	18802.1	24913.9	4298.8	19553.1	13877.5	11386.5	14769.6
contig11152_1.exp_2	2050.32	1810.09	1138.68	1613.03	2310.08	2580.2	1969.32	738.148	2467.96
contig01324_1.exp_1	132925	79920	24520.3	112374	24713.3	25476.7	187382	346351	124614
contig04592_1.exp_4	12445.2	16819.6	21432.3	3360.88	27149.1	20958.6	31828.1	4572.97	26535.8
contig18681_1.exp_2	3779.89	5492.29	15500.4	5201.53	18513.3	1711.82	14130.2	3105.74	4127.15
contig21568_1.exp_2	1.15381e+06	1.3614e+06	1.38121e+06	1.01036e+06	1.27462e+06	1.29017e+06	1.58646e+06	1.73382e+06	1.38461e+06
contig12733_1.exp_4	19943.3	19453.6	3867.11	19562.9	1145.78	22417.7	15863.3	14207.4	17177.9
GME-string_Contig_1581.0_3	8362.39	11819.3	14350.8	11052.1	5932.15	17005.1	19363	22132.9	5597.01
contig13577_1.exp_2	2.00237e+06	2.069e+06	2.33481e+06	2.20814e+06	2.38948e+06	2.94226e+06	2.71068e+06	3.16924e+06	2.63075e+06
GME-string_Contig_482.0_6	64734.3	58240.7	77087.8	63453.7	31164.6	45306.9	90641.8	85516.2	75208.8
GME-string_Contig_5466.0_2	4976.17	5783.98	8799.13	7511.37	8781.04	10481.4	12518.8	11521.8	10234.7
contig06329_1.exp_2	35597.6	7184.47	12619.7	37478.4	9288.95	40219.3	22445.3	24731.8	12178.6
GME-string_Contig_233.0_2	40139.7	53339.3	49856.8	21204.1	24664.7	40325.1	50938.8	63221.1	51182.4
contig21331_1.exp_5	16226.6	13107.2	26883.4	39796.6	39341.3	37827.9	30507.3	35929.5	20579.6
GME-string_Contig_1853.0_3	1060.98	1839.43	2686.61	2334.84	1938.95	4045.89	3103.53	2545.92	2444.55
contig05588_1.exp_3	20449.8	21851.9	21572.3	38631.4	22718.2	28657.1	67213.8	64627.8	22194.6
contig19460_1.f1.exp_3	1597.27	3212.64	2738.7	6592.5	16184.9	7804.11	14033.6	2095.81	7087.22
contig20907_1.exp_3	42768.1	29009.3	39665.3	18983.6	13196.6	43006.7	47972	55194.6	44919.2
GME-string_Contig_1946.0_4	1777.86	1450.01	909.095	4888.45	5671.07	891.455	1218.02	3252.02	804.523
contig22050_1.exp_5	8312.84	8222.34	9625.59	8671.42	8753.41	7787.22	7633.19	10285.2	3942.1
contig00008_1.exp_2	16983.1	10915.6	29841.5	21639.1	15333.3	39736.5	27160.7	28641.1	12619.2
contig21302_1.exp_4	4049.47	5935.98	1545.36	27500.8	9447.35	11556	1814.01	4246.6	4199.23
GME-string_Contig_3905.0_2	6500.43	7070.98	7555.37	4092.92	17279.1	7265.41	8874.25	6635.95	1745.94
contig02418_1.f1.exp_2	8632.64	2075.75	3117.1	8167.06	8601.25	5371.11	5883.78	9834.25	1828.04
contig21439_1.exp_3	22210	27124.3	32143	15250.1	14698.1	14847.3	55694.5	71030.8	48713.3
GME-string_Contig_211.0_5	9406.75	1639.68	14248.2	12000.7	6097.85	3031.27	1506.3	6587.87	6460.95
GME-string_Contig_4750.0_2	3975.63	4284.23	8521.16	9179	11029.5	13621.3	14617.7	7870.82	11814.1
GME-string_Contig_6634.0_5	95204	105025	143739	26760.2	50298.6	34722	148560	140539	132091
contig01787_1.exp_1	28817.7	3943.79	7996.09	5114.79	284890	16721.5	179824	136292	13952.6
contig17276_1.exp_1	1536.38	1182.85	7362.03	1129.66	425.53	3673.46	5052.94	5745.47	4091.44
GME-string_Contig_3596.0_1	573700	470900	578403	545452	560444	540728	563043	552393	466538
contig21749_1.f1.exp_5	21050.6	22383.2	50345.4	42269.9	58117	34851.9	48691.8	51008	41157.2
contig18710_1.exp_1	829.742	3585.23	1751.44	2812.71	3770.02	2464.1	2439.24	2067.65	4455.34
contig09280_1.exp_1	658.072	2363.73	4664.43	2823.73	5217.35	12922.3	2730.03	8098.01	2812.82
contig20856_1.exp_2	6886.91	6350.94	3958.69	436.943	1920.19	1258.7	1796.45	3265.96	4267.24
contig01294_1.f1.exp_3	2013.8	880.457	747.796	1735.36	4789.99	3568.08	3787.17	3256.58	2961.49
contig16873_1.exp_3	3167.2	1051.12	1806.52	2711.24	4717.26	5246.29	3479.47	4354.45	4687.36
contig00637_1.f1.exp_2	2045.4	1391.05	896.589	9015.67	1223.17	6951.06	2133.51	2598.37	2135.8
contig01827_1.exp_3	60364.5	79161.8	136574	48820.6	63093.5	66136.2	114816	127719	178081
GME-string_Contig_4865.0_5	38854.3	36330.2	53875.4	50593.2	46141	89704.8	84644.5	77735.5	96511.5
GME-string_Contig_6727.0_3	1067.4	2106.08	1710.05	1172.67	910.212	3547.74	707.057	770.37	1825.27
contig19589_1.exp_3	20366.3	12194.4	14815.4	19393.6	16072.4	17930.3	16425.6	15157	14764.7
GME-string_Contig_398.0_4	43099.8	51841.6	51732.2	75397.9	23121	54971.8	43744.8	57321.1	54038.9
GME-string_Contig_3226.0_1	7035.75	6134.7	8681.16	3732.14	3745.01	5364.03	8697.3	9506.27	6193
GME-string_Contig_3902.0_3	24184.8	5973.51	13342.6	4484.54	23791.5	23282.1	20571.8	19442.6	14366.9
GME-string_Contig_48.0_1	262.884	602.257	385.076	714.727	292.119	905.832	714.424	292.386	891.172
GME-string_Contig_6438.0_3	2119.14	3052.22	5645.14	4875.85	303.965	7056.51	2070.58	1959.51	409.436
contig07697_1.exp_2	14342.7	10552.1	15407.8	28811.7	31719.1	31422	15629.9	17338.4	15061.7
GME-string_Contig_4129.0_1	23484.3	52849.7	61168.2	10108.6	18151.1	6893.27	19776.6	49201.7	18230.9
contig18250_1.exp_3	12152.7	3038.5	13722.4	6446.79	2517.97	1162.13	4089.34	5970.74	6611.76
contig14949_1.f1.exp_3	22916.2	33450	16241	12712.1	19884.1	32621.9	17594.7	71618.3	28234
contig15768_1.f1.exp_1	29691.8	8768.81	34622.6	6779.18	11765.2	8641.44	9310.68	4760.47	9365.73
contig01202_1.exp_3	2126.99	3794.64	8659.96	8787.19	22123.7	1603.16	3160.7	6999.04	9303.02
GME-string_Contig_1544.0_3	2581.48	2903.4	3184.96	3423.25	5175.74	4844.84	2445.61	3728.83	2330.41
GME-string_Contig_1060.0_3	13599.1	15886.8	13653.1	11359.2	12675.1	13327.6	21599.1	23967.1	21734.3
contig15501_1.exp_1	14203	13742.3	13532.5	11139.2	11211.2	12270.7	18958.4	19048.9	14409.9
contig02418_1.f1.exp_1	2131.84	2315.6	3698.79	1231.25	1285.62	1438.99	2784.13	2768.6	423.144
GME-string_Contig_337.0_1	3321.73	7161.5	15763	39225.5	7745.71	61790.5	8694.65	36051.1	29109.5
contig20007_1.exp_3	61271.1	48918.7	86171.9	47890	42774.7	76563.6	55761.7	46549	40348
GME-string_Contig_474.0_1	2314.35	4656.74	4615.84	1612.73	2362.83	3793.19	3901.58	1881.08	2026.98
contig16480_1.exp_6	40194.2	23576.8	27747.4	52516.7	6185.83	7354.86	37809.1	35945.5	31547
GME-string_Contig_3629.0_2	175373	165188	212403	110632	134460	153859	239670	282036	168755
contig00365_1.exp_4	8424.72	5177.34	5575.54	80085.7	5752.28	15094.5	51507	6949.97	13816.8
contig09566_1.exp_5	11638.8	1113.8	17228	618.106	1698.44	582.442	1903.14	1515.83	1057.3
contig05149_1.exp_4	18123.3	28238.4	32869.2	33985.6	41888.6	41531.4	49875.3	48340.4	39725.1
contig08110_1.exp_1	166384	97938.2	171552	250040	23314.3	41598.7	137065	203924	63778.2
GME-string_Contig_5413.0_3	4280.77	5940.97	5571.07	3194.75	3598.56	4907.38	9379.94	11182.5	12734.2
GME-string_Contig_3783.0_4	7622.76	7771.97	7484.91	14981.5	3834.5	6262.68	19196	11918.8	3696.59
contig01303_1.exp_2	7181.34	5096.62	10159.6	12453.3	32159.2	18612.6	11385.9	18221.4	18826.5
contig06169_1.exp_4	7310.45	4464.13	8836.12	12622	16308.6	2004.78	25392.5	26628.8	17598.4
contig00936_1.exp_5	439.608	368.309	163.347	253.025	150.924	348.444	324.038	231.521	484.616
contig20011_1.r1.exp_4	41707.3	35952.5	42300	53933.7	40663.7	38794.7	46763.9	49673.4	39528.1
contig00467_1.f1.exp_4	1482.52	1789.58	1484.77	18487.7	23159.3	24096.4	19853.4	20765.2	17397.4
contig19578_1.f1.exp_1	6263.15	2955.88	8317.32	1505.22	5390.25	876.829	5834.79	38453.9	779.717
contig16401_1.exp_1	2539.84	2194.31	566.485	1495.44	4206.18	4893.54	3685.3	4280.33	5798.18
contig17374_1.exp_2	13261.4	6107.35	13484.1	8896.99	9326.33	6964.8	13419.5	17422.9	12563
contig00714_1.exp_4	7329.31	9638.84	9296.99	8370.19	14543	16695.5	13800.7	4006.77	1164.84
contig20287_1.f1.exp_3	37011	12004.9	39913.5	11387	35324.7	44618.1	11289.6	12685.9	10225
contig20026_1.exp_5	5502.53	2262.89	10615.8	3699.27	7128.78	8635.66	8400.37	11140.1	9457.46
contig02452_1.exp_1	5195.28	4904.99	6600.66	5281.75	3883.32	9836.06	3373.36	6233.35	627.579
GME-string_Contig_2333.0_3	3832.87	6688.72	8452	3734.16	3352.2	5747.68	7593.24	10122.9	6293.24
GME-string_Contig_1907.0_5	589.902	6687.34	906.845	5303.57	8205.83	5493.96	7815.86	3115.76	7929.07
contig16062_1.exp_1	42956.3	33906.4	54536.8	35560	35157.7	44759	2561.65	17431.1	38833.1
contig08454_1.exp_2	7252.08	8359.12	4426.23	10734	13415.8	5964.73	21375.2	4892.81	13307.2
GME-string_Contig_447.0_2	5294.84	5983.61	7617.09	9932.9	9948.33	6906.81	7043.82	6827.46	6699.07
GME-string_Contig_1530.0_4	772.942	1358.82	844.679	1016.75	2190.01	980.108	7346.46	2289.49	1897.83
contig20248_1.f1.exp_5	5175.39	4734.3	41466	23884.4	4874.65	2916.05	8499.9	4887.74	27794.6
GME-string_Contig_5001.0_3	3485.24	2859.72	4409.65	5202.25	86878.3	5548.95	5992.67	48124.6	41722.3
contig19781_1.f1.exp_2	2404.73	959.29	9140.88	4627.69	4206.66	1896.08	1723.33	7461.78	6296.5
contig17576_1.exp_5	1238.89	15174.5	2544.78	214124	6458.19	158218	887.292	4521.3	8616.75
contig11028_1.f1.exp_1	1214.03	1759.17	14797.7	1391.85	701.844	4168.89	2672.84	1966.37	5041.25
contig00362_1.exp_4	14655.4	14238.5	9812.65	23599.4	17114.7	16739.1	16715.2	18818.2	15516.6
contig16772_1.exp_3	8230.58	2157.38	6224.6	10020.8	20168.3	15697.9	2440.79	6389.9	4812.8
GME-string_Contig_1207.0_4	1548.54	1643.58	2813.05	1590.98	605.377	1587.59	1230.49	1894.65	1422.22
GME-string_Contig_6530.0_6	19152.3	18574.2	23714.7	9604.5	15056.8	25955.8	21221.6	9532.46	28053.8
contig01226_1.r1.exp_3	2118.1	12177.7	4159.49	15989.4	13898.2	15516.4	6358.91	15352.9	5571.13
contig18511_1.exp_6	6964.68	3463.54	30996.5	36508.9	50060.5	4839.8	57110.7	50684.4	51522.8
GME-string_Contig_208.0_1	1026.92	872.213	1109.23	1119.48	1238.53	1699.42	881.925	1175.25	1375.27
contig16582_1.exp_2	2106.75	1754.81	260.979	2515.81	1335.54	1372.66	1890.42	1397.01	2518.27
contig06594_1.exp_6	2848.03	1741.06	20567.1	18040.3	508.32	4016.95	2563.3	2020.44	697.154
contig19642_1.exp_1	1023.5	2995.16	702.282	3099.58	2377.07	2044.8	1189.69	3500.04	735.668
contig05648_1.exp_4	11901.2	7430.48	8020.25	33136.2	36919.4	32373.3	25151.2	24787.3	21002.5
contig01151_1.exp_1	3000.1	3537.27	7223.15	1253.27	1795.08	1460.36	5328.71	895.459	5192.09
contig18129_1.exp_2	4728.79	7016.61	12552.7	13114.7	14662.5	12923.2	14678	6680.62	12556.1
contig21671_1.exp_1	7293.14	4356.26	3534.71	37997.4	34254	13884.9	9762.72	4939.96	9437.46
contig01084_1.exp_2	4512.04	4065.7	5128.08	7418.88	7347.11	7000.92	11295.9	10035	8936.8
contig21725_1.exp_2	12191.9	8995.75	13759	5815.31	13773.4	20829.9	25553.4	25739.6	22238.2
GME-string_Contig_4081.0_6	7012.61	7152.64	9377.07	7622.58	17182.4	19034.7	8372.59	9823.59	3497.36
GME-string_Contig_5500.0_1	21423	9674.97	28852.8	5424.1	24146.4	17413.8	26218.2	28159.9	25343.2
contig01633_1.exp_5	5306.67	8644.25	1436.33	9710.73	8471.31	637.803	12155.7	8895.87	7968.79
contig06576_1.exp_4	684.156	4908.57	3964.82	8636.52	1640.28	799.203	2838.63	1181.37	1742.15
contig15438_1.exp_6	2713.65	10368.6	10806.3	3482.79	4570.5	14899.6	7462.52	15740.8	5975.43
contig14020_1.exp_5	3619.71	491.145	4524.96	1889.14	3208.4	3939.22	4665.13	1995.67	1835.3
contig01069_1.f1.exp_5	53591.9	29683.2	46454.7	21802.4	68023.6	76546.8	15620.8	23070.3	53530.9
contig12861_1.exp_3	112651	81900.8	87976.5	75382.3	138632	87228.9	100917	114819	93833
contig16909_1.exp_3	3702.45	1238.83	1936.76	6096.03	1845.59	779.379	411.298	3632.28	3343.68
contig21473_1.exp_1	924.318	563.185	2271.03	1147.99	912.2	1764.25	2403.49	1933.41	739.268
contig02769_1.f1.exp_3	8624.8	2564.35	16129.1	8857.79	8672.32	2630.02	29251	44743.7	8140.89
contig16413_1.exp_2	262.813	190.634	181.878	181.418	382.053	982.231	174.56	369.286	262.938
contig03751_1.exp_2	14186.7	72816.5	105494	15677.7	16768.7	194568	19993.2	34632.4	84243.4
contig09082_1.exp_4	8262.16	3113.3	10008.7	12788.5	14491.4	7028.22	9314.77	10833.3	5132.07
contig20922_1.exp_1	11661.5	3814.44	14415	9915.45	18061	1878.4	13538.4	23637.7	5189.04
contig17574_1.f1.exp_3	10118.2	7737.66	1397.85	9453.57	5491.65	16237.2	16325.5	9562.03	544.091
contig15006_1.exp_4	2177.7	1562.95	1028.78	2328.09	4181.9	2933.75	2467.23	3073.67	1675.18
GME-string_Contig_4024.0_1	10895.4	10037.7	3421.34	1246.42	21861.6	2859.63	14162.8	12441	16359
contig07155_1.exp_4	1.38695e+06	1.62535e+06	1.48591e+06	1.42014e+06	1.86521e+06	1.7996e+06	2.14227e+06	2.37572e+06	1.64041e+06
contig04153_1.exp_4	3337.06	8336.92	15025.7	10599.7	51966.6	13806.5	6968.27	10029.6	7527.8
contig17281_1.f1.exp_4	18552	9182.13	3021.2	12134	6931.99	6127.25	4204.28	18761.9	8635.61
contig16750_1.f1.exp_2	3549.49	4010.71	5386.8	7143.22	2529.31	2797.38	2978.32	3356.3	3303.59
contig21036_1.exp_5	5225.25	2177.57	7492.54	2275.03	1664.53	4391.13	6712.63	6882.86	6800.63
contig19869_1.exp_4	1637.09	27781.9	34005.5	5096.54	28888.9	37088.1	28248.9	32471.2	20994.5
contig08606_1.exp_1	1383.12	626.424	6296.56	3229.57	761.071	1501.49	948.706	7213.21	5761.98
contig17112_1.exp_6	5794.86	1803.98	1479.35	16055.6	517.79	1051.11	2261.28	4497.62	984.698
GME-string_Contig_944.0_3	8817.35	5701.88	5926.14	2801.69	2752.22	9376.52	4596.48	11990.6	11265.3
contig21621_1.exp_2	1.11733e+06	897344	1.14955e+06	1.06634e+06	1.19637e+06	1.17373e+06	1.16728e+06	1.28116e+06	830380
contig03876_1.exp_2	12014.8	11953.3	13354.2	19812.6	24084.9	21322.8	23681.7	22028.2	1552.01
contig01069_1.f1.exp_6	9142.6	6745.17	6091.29	11728.4	12794.2	14112.3	11547.8	8928.33	13101.3
contig16472_1.exp_5	4102.03	16313.3	2800.16	38873	8184.31	10409.5	25954.1	1422.92	8361.7
contig15040_1.exp_6	727.778	8921.15	10356.8	397.749	14428.7	14378.8	18526.6	1735.19	500.522
contig16998_1.f1.exp_6	14704.9	13434.6	33546.5	60408.4	68964.5	2869.26	1697.55	10927.7	7352.54
contig14620_1.exp_5	3885.93	23801	32083.1	48197.6	40073	365.313	4207.22	24253.8	3198.77
contig14725_1.exp_3	1899.72	1116.56	2017.2	2028.37	2936.23	2396.24	13630.2	7711.51	6466.26
contig02166_1.exp_3	1773.67	3312.02	3614.24	856.569	732.744	9040.58	6767.08	9428.92	5848.99
contig14867_1.exp_5	2199.08	1971.04	1413.36	2449.35	2147.49	2108.72	2747.98	3125.15	704.433
contig07952_1.exp_6	3418.04	5414.47	6514.76	4913.77	5218.39	1958.4	3654.29	3187.64	1643.29
contig03605_1.exp_6	1039.16	2470.97	2677.07	3443.4	1231.37	4272.74	2449.41	4033.49	3489.87
contig01879_1.exp_2	41583.3	12369.6	12241.4	56381.7	11269.3	45577.6	46745.8	17982.4	22788.6
contig20988_1.exp_3	5859.07	1999.7	69795.4	110229	102205	3508.04	72803	7320.13	5520.7
contig19761_1.exp_1	631.22	972.415	20324.2	22335.2	1238.13	1460.03	3357.04	1397.89	603.739
contig16667_1.exp_3	2755.53	4200.47	2382.36	1128.51	1338.24	3933.8	7881.1	7376.29	9032.79
contig08607_1.exp_2	945.761	6681.44	6301.59	1794.4	9101.75	2537.66	7376.39	2061.63	4586.49
GME-string_Contig_3062.0_5	1334.14	3410.37	3099.62	7172.67	4410.2	8568.66	2839.42	17898.1	4392.82
contig08798_1.exp_1	15019.3	5222.46	21220.7	40912	23882.8	11238.3	28945	18996.6	28340.7
contig02277_1.exp_2	6414.29	1348.2	1689.22	540.006	2418.65	1596.15	4607.81	4248.05	3154.54
contig00893_1.exp_2	8138.16	17758.1	22502.1	21938.4	25554	21964.9	32186.6	39164.9	37354.1
contig12697_1.exp_6	808.308	1098.52	689.12	935.564	940.589	582.146	2276.41	2936.71	1650.05
contig10864_1.exp_2	16304	19234	20058.9	12029.6	12880.6	14766.5	22481	25588.9	21284.5
contig19796_1.exp_4	8224.2	8055.71	4287.68	6251.9	1296.86	10544.7	1308.32	4250.28	3549.77
GME-string_Contig_6013.0_3	3449.15	6197.45	41179.1	6870.41	4942.37	4763.5	1791.85	6211.49	6136.7
contig18300_1.exp_2	57493.5	2209.78	928.654	2132.73	63102.8	2058.14	87896	108509	40822.7
contig02233_1.f1.exp_1	1400.79	3234.13	4570.71	2794.01	5627.27	14927.8	5259.34	1998.61	3577.29
contig08175_1.exp_4	135881	108663	137515	170962	176184	179881	168731	177149	134484
contig18477_1.f1.exp_1	6559.09	7278.61	6273.52	4331.92	3746.46	6352.52	1251.14	7125.94	2665.39
contig14852_1.exp_2	3481.16	2762.98	940.53	10633.7	1423.74	873.594	7787.65	439.552	1235.43
contig02670_1.exp_1	3876.48	1351.9	978.983	2121.37	2264.88	3311.41	3765.91	6044.2	2225.37
contig21021_1.f1.exp_1	2390.9	1743.33	681.505	4691.05	1288.6	298.075	2555.38	3432.89	2428.33
contig16566_1.exp_1	29170.1	6458.18	28771.9	27008.9	58522.7	23828.7	28584.5	34962.3	29631
contig17564_1.f1.exp_6	1856.06	2715.54	3603.98	25644.8	6908.87	6777.88	18574.5	9064.02	3551.58
contig18712_1.f1.exp_4	2409.71	3689.74	4883.11	1427.12	2720.15	4994.66	4338.32	5739.87	4881.33
contig00841_1.exp_2	3590.67	4528.19	5604.97	1409.36	15419.6	4752.85	1954.87	33147.5	19498
contig11353_1.exp_3	89242.7	122684	90779.7	117069	132134	123794	153785	191476	158648
contig15453_1.exp_3	264047	261539	222017	222415	249260	234396	230446	220450	210711
contig00131_1.exp_1	4343.3	1999.45	3668.51	3049.05	3085.2	5167.18	3165.35	1175.9	2746.56
GME-string_Contig_2215.0_1	5035.85	2040.53	1934.51	6249.74	797.27	4681.63	2547.17	6201.61	9140.55
contig19765_1.exp_5	3734.22	2396.93	3909.14	3991.38	5595.68	803.994	1827.28	8881.66	3203.24
GME-string_Contig_6164.0_2	20017.9	25384.8	31541.3	42583.5	46298.8	43324.9	41716.7	41566.1	33954.8

## Sheet: results
Table S4: Proteins identified by SWATH-MS based quantitative proteomics analysis																				LCG vs PBS			LCG vs HICG			HICG VS PBS
No.	Seq. Name	Sequence	Seq. Length	Hit desc.	Hit ACC	min. eValue	mean Similarity	GOs	Enzyme Codes	InterProScan	H1 (H1.wiff (sample 1))	H2 (H2.wiff (sample 1))	H3 (H3.wiff (sample 1))	P1 (P1.wiff (sample 1))	P2 (P2.wiff (sample 1))	P3 (P3.wiff (sample 1))	S1 (S1_1.wiff (sample 1))	S2 (S2_1.wiff (sample 1))	S3 (S3_1.wiff (sample 1))	p-value	Fold Change	Log (Fold Change)	p-value	Fold Change	Log (Fold Change)	p-value	Fold Change	Log (Fold Change)
16574	contig02658_1.f1.exp	TCAGTTTTAATCGAGATTTATTTCGTTAATATTTTATCATTTCGTAGACACTGTATGAAAATTTTTTCTCTCTCCTCTTAGTGGTTAGAGACTTGGTTCTGGCTCCAGTAGGAATTGTAATATGGGTACTGTTCACCTTCTTGATAAACATAAACATCCTTGAAGTACATGTTAGGCTGATTAAAGTAATATGGCAGAGTCACAGGACGATCAAATGGATAACCGAATGGCTTGTTGTCCACTATATACTGTCTCATTGACTCCCATTCTTTAACTGGGGCCTGGTATGGATAAACAACTACGAATAACTGGAGTGGGAAACCACGCTGAGTACCTCTAGGCAATATAAGTCTTCTTGGTAGGTATATGTATCTATCAACCATGTACGACGGCACCTGA…	2236	gi|159078|gb|AAA74229.1|arylphorin [Galleria mellonella] >gi|449954|prf||1920286A arylphorin Lhp76	AAA74229	0	0.813	C:extracellular region; F:oxygen transporter activity; F:nutrient reservoir activity; P:oxygen transport	0	IPR000896; IPR005203; IPR005204; IPR008922; IPR013788; IPR014756; PTHR11511:SF6 (PANTHER)	3.65377e+07	3.3302e+07	3.88085e+07	3.38625e+07	2.83563e+07	3.36989e+07	2.18928e+07	2.31551e+07	2.21115e+07	0.15351	1.13272	0.054124	0.00109	1.61777	0.208916	0.00660105	0.700177	-0.154792
1282	GME-string_Contig_397.0	AAACTCAGTGAAGCCTACGACGATATATAATAAACAATATAGCATAAACAATGGCCTTCTATTGTTGTGGCAGATTGGGAACCAAACCGGTGCTCTCCACTATTAGCAAATTTCCCACTGTCTTAAGCGCCGCTCAATATGCTCAGGCAGCAGCTGGCGTGCCAAAAATTACATACAAGAAGTTCGAGCCTCCGAAGCCGGAACACCACGATATTAGAAATGAAAGGCTTCAGCGCCCACTGTCACCGCATCTTACTATTTATGCTCCCCAGCTAACCAGCATGTTATCAATCACTCATCGAGCCGCAGGAATGATACTATCTGGTTACGTCAGTGCGCTGGGTATTGGAGCATTGATTCTGCCAAATGACATCTCCCATTACATCACCATGATTGAGG…	2895	gi|70609810|gb|AAQ63970.2|transferrin precursor [Galleria mellonella]	AAQ63970	0	0.784	P:cellular iron ion homeostasis; F:ferric iron binding; C:extracellular region; P:iron ion transport	0	IPR001156; IPR015560; IPR016357; IPR018195; G3DSA:3.40.190.10 (GENE3D), PS51257 (PROFILE), SSF53850 (SUPERFAMILY)	2.12947e+06	2.16785e+06	2.07831e+06	1.53541e+06	1.96588e+06	1.63085e+06	2.27064e+06	2.31495e+06	2.1909e+06	0.03571	1.24229	0.094224	0.04012	0.940846	-0.0264816	0.0155289	1.3204	0.120706
18018	contig00859_1.f1.exp	GCGAGATATTGAGCATGTAAATAATACGTCTTGTAAAATCATAATAGAGAAATTCAAATATTAAACATCATTATGGCGGCTAATAATTTAAAATATCTCTTACTTGTGTCCAGTGTAATTTACTGTAGTATTGTCAACGGGTTCGCTGTACCTTTCGAAGGATTATACGACTTAGACATAATACATTACAACGATTTTCATGCTAGATTTGAAGAGACCTCGGTCATTTCTCCAATATGTCGGTTCAACAATAATTCGTGCTTGGGCGGTTTTCCACGCCTTTACCATGAAATTCAGGTTCTTTTGAACGAGAAGCCTGATGCGATCTTGTTGAATGCAGGCGACAGCTTCCAGGGTACTTATTGGTATACCTTGCTGAAATGGAACATTACACAGCAG…	2143	gi|170041898|ref|XP_001848684.1|apyrase [Culex quinquefasciatus] >gi|167865478|gb|EDS28861.1| apyrase [Culex quinquefasciatus]	XP_001848684	3.2e-111	0.599	F:hydrolase activity, acting on ester bonds; P:nucleotide catabolic process	0	IPR004843; IPR006146; IPR006179; IPR008334; G3DSA:3.60.21.10 (GENE3D), PTHR11575:SF7 (PANTHER), SignalP (SIGNALP), tmhmm (TMHMM), SSF56300 (SUPERFAMILY)	4.38269e+06	4.56736e+06	4.04828e+06	9.42142e+06	1.00283e+07	9.74849e+06	1.22173e+07	1.1451e+07	1.29138e+07	2.0197e-05	0.445176	-0.351468	6.2448e-05	0.355319	-0.449381	0.00576437	1.25289	0.097913
16451	contig02803_1.exp	AAGCAGTGGTATCAACGCAGAGTACGCGGGGAGTCCGTGTCAGATCACTGTACTGTTACGAAAATGATTATTTTAACAACTATCACTGTGACGCTACTTTTGTCATCGGCGACCACCGCCATCGGGGCCCCGAGCAGCAATGAAGATGAATTAACTATCATCACAGAAGACTTCTTCCCTGACAGCTTAATCAAATACACAGGCGCATATGACATTGTCCAATTAGTCGTACCACTCAATGCTCTAAACTTCGCAAAAGATTCTGATGACTCTTCACCGGAAAGTGATGATGGCACAGGTGTCATATTCTTTGTAGAAGCAGAATTAGATGACAAAGGCAACAAGGATTACAAAGGCCTGTACGTCCTTAGAAACGGAAAAGGAACGAAACTTCTAGAA…	1184	gi|116791778|gb|ABK26104.1|unknown [Picea sitchensis]	ABK26104	1.85e-45	0.465	C:integral to membrane; P:electron transport	0	SignalP (SIGNALP)	2.97494e+06	3.32775e+06	2.81389e+06	3.09997e+06	3.82625e+06	4.09073e+06	6.13583e+06	6.5525e+06	6.13018e+06	0.12972	0.827506	-0.0822289	9.6814e-05	0.484448	-0.314753	0.00136255	1.70814	0.232524
16348	contig02932_1.f1.exp	TGAAGCAATTAACCTAGAACCGATCATCATATTTTTGACGGACGGCGACCCAACTGTCGGTGAAACGAACCCCACAAGGACCATCAATCGTTTGACAGAAAAGAATTATGGAGCGAACAAAGCCACAATATTTTCCCTTGCTTTTGGCCAAGACGCGGACCGCAAGTTCTTAAGAAAGATATCGCTACGAAACGACGGTTTCATGCGACATATCTACGAGGCAGCGGACGCGGCGCAACAGCTCCGAGACTTCTACCGGCAGGTGTCGTCACCGTTGCTCGCACATGTCAAATTCGTCTACCCGCCAGATCAGGTGAAAAATGATATGATAACAAAGCATTCGTTCCGCACTTACTACGAGGGATCAGAAGTAGTAGTGGCCGGGCGAGTGGACGACTC…	1570	gi|91082539|ref|XP_973726.1|PREDICTED: similar to inter-alpha (globulin) inhibitor H4 (plasma Kallikrein-sensitive glycoprotein) [Tribolium castaneum]	XP_973726	1.87e-54	0.578	0	0	PTHR10338 (PANTHER), PTHR10338:SF11 (PANTHER)	1.78035e+06	2.49638e+06	1.4569e+06	1.58171e+06	1.29731e+06	1.52138e+06	1.0428e+06	2.89847e+06	2.02181e+06	0.2361	1.30298	0.114938	0.90743	0.961521	-0.0170413	0.391652	1.35512	0.131979
4268	contig19502_1.f1.exp	AAGCAGTGGTATCAACGCAGAGTACGCGGGGAGTGCTTGTTTGTGCGCAACGATCGTGGTGTGACTATTCAAGAATTATATATATTTAACATACACTGTCGAGACCGGAATTGCATTCAAGATGAGGAGCTTAATCCTCATAGCAGTAGTGATAACATTAACTACCGCTAGACCTGAATTATATAAAGAAAAAGAGGATTTTCAATACTCAAGGAGCTCTTCAGACGAGGGTACAAAGTCCGGATATTATGATGCTCAAAGAGGAAATATGGGAGGAAATTATGAACGTGCTCATAATATGGATAAACTAGCACAGCATCAGATGAGCGGTCTCGTCCGACAAGTTGAAGGAGAACTTGGCGATGGATCGAGAACAAGAACCGGAAGTGTCTTTTCTGC…	2202	gi|183979392|dbj|BAG30748.1|hypothetical protein [Papilio xuthus]	BAG30748	5.63e-119	0.446	F:hydrolase activity	0	no IPS match	244472	266809	236955	90262.1	202504	206727	399473	373201	430397	0.10175	1.49799	0.175509	0.00129	0.621938	-0.206253	0.0048577	2.40858	0.381761
18388	contig00380_1.f1.exp	CAAACTACTCTGGTCCTTGGACTTACGAAAATAATGAGAATCTATTATCGTACTTCATTGAAGACGTTGCTTGGAATTCGTATTATTACTATTTCCATAGTAAATTGCAATTCTGGGAAAAAGGTGAAAATGCCATTGGGCCATTCAAGGAACGTCGTGGTGAAATATACTATTTTGTCTATCAACAAATATTGGCTCGTTATTATCTTGAACGTCTTTCCAATGGGCTTGGTGAAATACCAAGATTTAATTGGAATGATAGGCTACAGGCTGGTTACTATCCGCTTTTGACCACTCACCAGATACCTTTCGCTCAAAGAAACGGCGATTACTACTTGGCTAATGATGATAATATTGAAGACATTCAGTTTGTTGATAGTTATGAGAAAACCTTCCTAC…	1547	gi|159078|gb|AAA74229.1|arylphorin [Galleria mellonella] >gi|449954|prf||1920286A arylphorin Lhp76	AAA74229	0	0.796	C:extracellular region; F:oxygen transporter activity; F:nutrient reservoir activity; P:oxygen transport	0	IPR005203; IPR013788; IPR014756; PTHR11511:SF6 (PANTHER), SignalP (SIGNALP)	1.04314e+07	9.52101e+06	1.20805e+07	1.20844e+07	1.09276e+07	1.06426e+07	7.29812e+06	7.21025e+06	6.85566e+06	0.5677	0.951817	-0.0214465	0.0095	1.49939	0.175913	0.000886737	0.634804	-0.19736
12896	contig07154_1.exp	GTGAGGCGTAATCAGCTTCTTTGGGGTTGCGAGCAGGTGTGTAATAGTCAAAGGCGTCTATGTTGATGAAATCAACCAGGTTGATAATGGATGGCACATCGATGTACACTGAAGAGTTCACATTTGGTAAGATTGTGACCGATAATTGCATGTTTGGTCTGACAGCATTCAATGCTTGTTTCAATTCACGTACAAGGGCTGTAAAGCCTTCACGATGTTCGGTTTCCTTATCATCAACCGGGGTAGTTCCAAAAGCTTTCTTAAAACTGTGCCATACAGATCCTAGGGTCGAACGTACTTTCTTAGGCTTGATCCTAGGAAACTGCCAAGCTAAATCAATACCATCAAAACCATACTGTTGAGCGAGTAATACACCAGAGTTTACAAACGCCGTACGAG…	626	gi|85726208|gb|ABC79625.1|imaginal disc growth factor-like protein [Mamestra brassicae]	ABC79625	8.32e-93	0.794	F:chitinase activity; P:chitin catabolic process; F:cation binding; C:extracellular region; P:cell wall macromolecule catabolic process	EC:3.2.1.14	no IPS match	5.26225e+06	6.68252e+06	5.82348e+06	5.01077e+06	6.27182e+06	6.21781e+06	8.01252e+06	8.89793e+06	7.49636e+06	0.88572	1.01531	0.00659679	0.01901	0.728004	-0.137866	0.0165935	1.39464	0.144463
16712	contig02487_1.exp	AAGCAGTGGTATCAACGCAGAGTACGCGGGGAGTTCAAGTCCGGCCATCGTTGAGTGACCACGTCCAATATGAAGGTCTTAATTTGTTTAATCGGAATCGTAGCCGCCGTGATAGCGGTAGACAATGATGTGGCAGTTGAAAAAGTCCTCAAGGAAGGAAACGATATTTTTACCTCGAGGCTATTTCCTGAGGTGGTAAAACAGCATCCAAAAGAGAGCGTCGTTCTATCCGCCTTCTCGGTGCTGACGCCGCTTGCTCTATTGAGTCAAGCATCAGTTGGTGCTTCTCATGACGAACTCCTCAAAGCCATCGGTGTACCTAATGACAATGTTACAAAGGAGGTGTTCTCATATCTGAAAACCAATCTCCGATCAGTGAAGGGAATAGAATTGCGAATG…	1354	gi|157833800|pdb|1SEK|AChain A, The Structure Of Active Serpin K From Manduca Sexta And A Model For Serpin-Protease Complex Formation	1SEK-A	6.53e-114	0.769	C:extracellular region; F:serine-type endopeptidase inhibitor activity; F:protein binding; F:peptidase activity	0	IPR000215; G3DSA:3.30.497.10 (GENE3D), SignalP (SIGNALP)	872812	1.13129e+06	924228	914757	1.11627e+06	1.12596e+06	1.46586e+06	1.32995e+06	1.70797e+06	0.50727	0.92757	-0.0326533	0.01807	0.650195	-0.186956	0.0261251	1.4266	0.154303
6137	contig16968_1.exp	CTACTGGCCTAAAATCCTTTTGCACACCGGTGATGAGATGCCTGTACGCTACAACAAAATGAAACTTACGAACGAGAACAATATTAAATACCGGCTACTTCTTGAAGATAACAAGAGACTGATTCGAGATGGTATTAAAAAGGGAACACATGGCAATGCACGACGGCACTACTGTTCCCTTAAGAAACCAGATGATATTGAGAATCTTTGTCGAATTGTACTCGGCGGTTTCGTTTCTAAAGATGATCATAAAGGCAAATCGAGCATTTGGAGGAACTTGGCTAAAACTATGTTATCTTATGGCACATACAATATGGGCAAATACACGTACATCCCGACCGCAGCTGATATGTACTCGACAGCGCTCCGCGACCCCGGAATGTGGAAGATGCTCAAACT…	1468	gi|159528|gb|AAA29321.1|methionine-rich storage protein 2 [Manduca sexta]	AAA29321	1.32e-163	0.758	F:oxygen transporter activity; P:oxygen transport	0	IPR000896; IPR005203; IPR008922; IPR013788; IPR014756; PTHR11511:SF6 (PANTHER)	2.70787e+07	2.22995e+07	2.42521e+07	2.20116e+07	1.96418e+07	2.01851e+07	1.49055e+07	1.46833e+07	1.32776e+07	0.06555	1.19069	0.0757977	0.00227	1.71767	0.23494	0.00198185	0.693199	-0.159142
16922	contig02236_1.exp	AAGCAGTGGTATCAACGCAGAGTACGCGGCCAGCGTCCGGGAACAGGTTGGCCCAATTAACAATGGTGCAGATCAGCTCATCGACTTCATATGTTATAAGGATGGTGATAGAATTGCTTTGTTCATCGCCGAAGGAGGCCCCGAATGTTTCCAAGAGAAATCGGAGGGTATCCGTGCATGCGCTGAGAAACTCAAAAATAATGTAGGCAGTGTTGAAGCGGCTCAGAGTCTTACCCTTGTTGAGCAATGTGGCAAATACGATGAGCTGACGGCTTGTATCATAAAATCATTGGAGGAATGCTCCACACCGACTCCAGGCAACATGGCCGAGTCTCTGTTCCGGTTTGTACGCAAGGGCTCACCGTGCAACAAGGCGGCCCCACTGAAGAACTGATGGGT…	486	gi|46396271|sp|P83632.1|P27K_GALMERecName: Full=27 kDa hemolymph protein; AltName: Full=P27K; Short=27k; Flags: Precursor >gi|40644061|emb|CAE02611.1| 27k hemolymph protein [Galleria mellonella]	P83632	1.44e-64	0.721	C:extracellular region	0	no IPS match	4.03387e+06	4.75377e+06	4.10646e+06	4.23388e+06	4.83264e+06	4.72259e+06	6.5254e+06	6.21951e+06	6.85864e+06	0.36708	0.935092	-0.0291455	0.0016	0.657743	-0.181944	0.00174582	1.42167	0.152798
4244	contig19537_1.exp	CAAGCATACACATTCTTTAATCTGTTCAGTTCTGACAAAGAAAAACACAACTATAATAAATAATATATACGCATGAAATAACCTAGCGTCTGGCTTCTCAAAATCTCAATAGTAAATATAAGTAACATTTATTTGGATACAATTAAGAATTAATGTGTGTTTCATTACTTGTAGAGTGTATGTAAAAATTAAAAGACAATTGTAATGATATAAAACATTACAATGTAATTTATTATAGTACACTCGACATTAATGGTTATTATTGTTTATCATATAACATTTATAACTTATCAAAAGAAATATTTAATGTTGAAAATTTATTGTAATCGATATTTAGCAGCACGAAGTATTGGATACTTTTCGCCATTGCAAAGACCGCGGAAATCATCCATTGACAGA…	800	gi|47607477|gb|AAT36640.1|imaginal disc growth factor [Pieris rapae]	AAT36640	6.23e-77	0.817	F:chitinase activity; P:chitin catabolic process; F:cation binding; C:extracellular region; P:cell wall macromolecule catabolic process	EC:3.2.1.14	IPR001223; IPR013781; IPR015520; IPR017853; G3DSA:3.10.50.10 (GENE3D), PTHR11177 (PANTHER)	1.21569e+07	1.42444e+07	1.18937e+07	1.2056e+07	1.52385e+07	1.3853e+07	1.95539e+07	1.96903e+07	1.82414e+07	0.46691	0.930676	-0.0312016	0.00187	0.666166	-0.176418	0.0061515	1.39706	0.145216
2068	GME-string_Contig_190.0	ACATTCTTTAACCTGTAGAGTGCAATATATTAATATACATTCTGTCGTAGTAGTTGTTTATCATCGGACATAGTTTGACACTTTATATACAGAGACATTAAATAACTGTTAATATGAATTTATTCTTCTATATCGTTTTACTCACTTTGGGTCAAACACTGGGTAATAGAAACTGTGAAAATGCCTCCTTCAAGAACTCTGAGATAGAAACACTTGCTATAAATTTTACCATGCCTTATCAATTGGCAGTCGATCCTAATACCAACACATTGTTCTTCAGTTATTCATTGCAAAACTCAGAAGAATCTTTTAAAATCGTGTACCTTGATCTCAACAATCAGAAACGCGGAGAAGTTACAGGAATTTCAGGAGGTTTTGCCCAAACAGTAGATGTTAAAA…	981	gi|116782397|gb|ABK22491.1|unknown [Picea sitchensis]	ABK22491	1.34e-48	0.607	0	0	IPR011044; SignalP (SIGNALP)	504507	636394	550861	756573	883212	780051	750603	559139	868007	0.01145	0.699123	-0.155447	0.1735	0.776839	-0.109669	0.456772	0.899958	-0.0457778
3748	contig20154_1.f1.exp	TTTTACGGTTTACATTTTATTATTTCCACAATCGAGATGTACAAATACGGAATTCTGCTGCTCGCAGTATACCTATCGACAGCTTCTGCGCTGCCTCCGTGCGTATGCACCAGGGACTACCGACCAGTCTGCGGATCTAACGGCGAGACATATCCCAACAAATGTATGCTAAACTGCGCTCAGGCAACAAACCGGCAAATCACTTTAAAGCAATCCGGACCGTGCGATTCTCCCGCTCAGCCAATCTGCGTATGCACTTTTGAATACAAACCCGTTTGTGGTTCCGATGGGAAAACCTACCCTAATAGGTGTAGCTTGAACTGCGAAGCTTCAGTGAGACTCGCTCATGAAGGGAATTGTGCGGAGCCTGTAAAAGTAGCTCAACTGCCACGGTGCACC…	1738	gi|34921426|sp|O96790.2|DPGN_DIPMARecName: Full=Serine protease inhibitor dipetalogastin; Short=Dipetalin; Flags: Precursor	O96790	1.53e-36	0.511	P:negative regulation of coagulation; F:serine-type endopeptidase inhibitor activity	0	IPR001239; IPR002350; IPR011497; G3DSA:3.30.60.30 (GENE3D), PTHR10913 (PANTHER), SignalP (SIGNALP), tmhmm (TMHMM), SSF100895 (SUPERFAMILY)	281610	318542	300111	175257	204609	207093	441032	381982	351665	0.00211	1.53378	0.185762	0.03198	0.766391	-0.115549	0.00224338	2.0013	0.301312
6455	contig16546_1.r1.exp	AAATTTTTCAAAATGGCTTCAAGGGATCCTGCAGCGGATCAACTAGTAAATTACAGGAAATCTCGACAGGATGCTCCTGGTTTCATCACTACAAAAAATGGAACACCAGTTGGAATTAAGACTGCATCACAGACTGTTGGAAGGAATGGACCACTACTACTCCAGGATGTCAATTTTATTGATGAGCTCTCTGCCTTTGATAGGGAGCGTATTCCAGAACGTGTTGTACATGCCAAGGGTGCAGGTGCTTTTGGATACTTTGAAGTGACCCATGACATCACCAAATATACTGCAGCTAAAGTCTTTGAATCTATTGGAAAAAGAACTCCTCTTGCAGTCCGATTCTCAACTGTTGGTGGAGAAAGTGGGTCTTCTGATACTGTCCGAGATCCTAGAGGA…	1908	gi|112982683|ref|NP_001036912.1|catalase [Bombyx mori] >gi|51571867|dbj|BAD38853.1| catalase [Bombyx mori]	NP_001036912	0	0.84	P:calcium-dependent cell-cell adhesion; P:hydrogen peroxide catabolic process; C:peroxisome; C:plasma membrane; F:iron ion binding; F:heme binding; P:electron transport; F:catalase activity; P:determination of adult life span; P:tryptophan metabolic process; P:peroxidase reaction; P:methane metabolic process	EC:1.11.1.6	IPR002226; IPR010582; IPR011614; IPR018028; IPR020835	44982.8	27482.9	28470.9	42413.1	24101.1	19213.3	38048.8	17614.5	38545.5	0.6056	1.17741	0.0709287	0.81411	1.07141	0.0299576	0.788762	1.09893	0.0409711
2468	contig22148_1.exp	GGTTGATTGATATCGTTTATTGACCAAAATATACAACAGAAAAAAAATTACAATACTCCAAACAAATTAATTTAATTAACAATATCAGAATTTATTATATCTATTCTCAGAATCGAAGCTTTTTTTATTATAAAAACAATCCAACATCCAACAAAAATATTCTTTAAAACTCGAGAAAACCTATTCGGAGAGTTAAGATTTTCGTTTGGGTTGCAAATAACATGCGTTGCAGGAACCGATGGGGATCGCGGTGGCAAAACAGTTGTTCGGACAGAGAGGGCACGCCTCCACTACCTGTTTGGTGGTGATGCACTCGGAGTTGCTCGACCACTGGGAAGCGGGTGTGTTCCAAACAAAGTTTTTCCAAATGCAATGCAGGACATCATAGGCCGCGCAGTT…	960	gi|18140733|gb|AAL60414.1|AF393489_1twelve cysteine protein 1 [Manduca sexta]	AAL60414	0.00165726	0.42	0	0	SignalP (SIGNALP)	268616	306849	275307	294640	342810	358751	423366	432365	427171	0.09844	0.854016	-0.0685341	0.00028	0.663162	-0.17838	0.00796191	1.28779	0.109846
6234	contig16833_1.f1.exp	AGTTTTCTTTTTTTTTTTTTTTTTTTTTTTTAAAAATTATTATTTATTTCCCAACAGTAATAGAATTATAAAATTAAATCTAATTATAATTTGAGAAAGTTCTTAAGATTATTGTTTATCACAAATTGAATATCGTCAAATCGCTCACGATATCATTAGTGTAGTGTAGTCACATTGAGAGCTTATGTTGCATATGGCACACTTTGATATTTATTACTGTCCCGTACATAACTTTTACAAAATAACCAATAAATATTTCGAGGAGTCGTTGGAAAATGTATTTAGTACATTTCTAACTATATGGGCTAAAATATATATAAAATTAATATGTACGATCTTTGGCACACATCTAGTATACCATAAAAGATAATAGAATGTACAAATAAGACCCTGATTTTG…	1586	gi|153791206|ref|NP_001093269.1|scolexin [Bombyx mori] >gi|95102830|gb|ABF51356.1| scolexin [Bombyx mori]	NP_001093269	3.65e-90	0.565	P:proteolysis; F:serine-type endopeptidase activity	EC:3.4.21.0	IPR001254; IPR001314; IPR009003; IPR018114; G3DSA:2.40.10.10 (GENE3D), PTHR19355 (PANTHER), PTHR19355:SF91 (PANTHER), PS51257 (PROFILE), SignalP (SIGNALP)	4.72141e+06	6.13902e+06	5.09122e+06	6.10175e+06	7.57905e+06	7.12607e+06	1.13493e+07	1.09453e+07	1.20026e+07	0.0566	0.766653	-0.115401	0.00031	0.465101	-0.332453	0.00109365	1.64836	0.217052
2839	contig21568_1.exp	GTCAACAATTCAAGGCACTGTTCCCGTCTGGTCTACAATACCAAAGCGGCGGGTATCCGACAGCTTTCCGTCACGTGACTACCAACGCTGGGGCCGAGAAGCGGCTCATCCAGGTTAAAGGAAGGAGAGACGTTAGAGTTCGTCAGGTGGACCCGAGCATCTCCTCGATGAACAAAGGCGACTGCTTCATCCTGGATGTAGACCACGACGTCTACATATACGTAGGTCCGAACTCGAGGAACGTGGAGAAGCTGAAGGCCGTATCCGTCGCTAACCAGATCAGGGACCAGGATCACGCCGGCCGAGCTCGTGTCGAAACCATTGACCAGTACTCGAGTGACGTGGACGTACAGAAGTTCTTCACTGCTCTTGGCTCCGGCACCAAAGACAGCGTGCCAG…	1411	gi|170036627|ref|XP_001846164.1|Gelsolin [Culex quinquefasciatus] >gi|167879477|gb|EDS42860.1| Gelsolin [Culex quinquefasciatus]	XP_001846164	2.78e-59	0.632	0	0	IPR007122; IPR007123; G3DSA:3.40.20.10 (GENE3D), PTHR11977:SF11 (PANTHER), SSF55753 (SUPERFAMILY)	1.69151e+06	1.89186e+06	1.55951e+06	1.31106e+06	1.61343e+06	1.43711e+06	2.12636e+06	2.11054e+06	2.21687e+06	0.11665	1.17913	0.0715617	0.01287	0.79688	-0.0986072	0.00174289	1.47968	0.170169
18360	contig00412_1.f1.exp	AAGCAGTGGTATCAACGCAGAGTACGCGGGGAGTTGTTGTGGAGACAGTAGACTGTATCATGAGGGCTGCAGTTTTGGTGTTGGCGCTAAGCGCCTTAGCCACGGCTAGTTCTGACGTGGATGAGGTATTAGGTGCTATGGATATCAAACAGAGGCAAGTTGTGATTCTAAAGTTACTGAACCAAGTAACTGAAGCGGTGATGTACAAGGAAATTCAAGATATTGGCATGAACTTTAAATTAGAAGAGAATATTGCATTATTTACAAAATCTGAAGTTGTTAAACGTTTAATCGGCTTAGTGAGAGTGGGCCCATTACCACGTGGTGAAATTTTCACACTACATGTTCCACGTCAAATGGAGGAAGTAATTTCCATGTTCCACGTCTTATATTATGCCA…	2337	gi|14599862|gb|AAK71136.1|AF356842_1hexamerin storage srotein PinSP1 [Plodia interpunctella]	AAK71136	0	0.827	F:receptor activity; F:oxygen transporter activity; F:nutrient reservoir activity; P:signal transduction; P:oxygen transport	0	IPR000896; IPR005203; IPR005204; IPR008922; IPR013788; IPR014756; PTHR11511:SF6 (PANTHER), SignalP (SIGNALP)	196739	145732	181051	124822	114168	51310.1	161409	121240	141882	0.04725	1.80339	0.256089	0.15789	1.23318	0.0910273	0.156667	1.46238	0.165061
7355	contig15340_1.exp	GTTATGACACAGACTTGAAACTGAAGAGCGCGAAGGTTGCATTCAATGATGAGCATCGTTACCAATACACACCAACCATAAAGACCAACTGTGAGAAGGCGGATTCCATCCAAAAGACAATTGCCAATGTCATTGATGAAATCAGAATTGTCTTGGGATTATCCAACATCAATGCTGGATATTTGAGTGCATTCGAAACACCGCTGCGACCTGGTGCTCTCAAACACGTTATTACGGTCAACGGTGACGCGTGCAAACTTGAAATTGGTACTCCACTACAGGCAATTAGTAACATAATCACATACAACCAATTGGGCATCACCCATAGTTTGGTAGCATCCATCCCCGGTCTCGAAGTTGACGGCAAGAGCGCTCCTAACGTTATTGGTTACACCAACG…	1011	gi|50404098|gb|AAT76806.1|apolipophorin [Galleria mellonella]	AAT76806	5.04e-123	0.513	P:lipid transport; C:extracellular region; F:lipid transporter activity; F:lipid binding; P:Wnt receptor signaling pathway	0	no IPS match	9.84494e+06	9.57543e+06	9.05396e+06	1.00678e+07	9.76906e+06	9.96692e+06	8.15508e+06	8.38644e+06	9.14797e+06	0.14873	0.955394	-0.0198175	0.07064	1.1084	0.044698	0.0117962	0.861955	-0.0645155
1985	GME-string_Contig_2064.0	TATAATTCGTTCTCTTGCTATAGATGGTTGCAGTGACTTTGTTCAATAATGCATTTAATATATTGTTTTATTCTTTTTGTCACCTTACAGTGGAGTTATGTGAATGGAGACTGCGGAGTGGTGAAGTAAGAGCGAGTGGGACGGATTGAATCCAGCCCATGTGCAGTACCTCCCCAGGCCTGTAGACCTCGTCATTATTGCGCATACTGTGACGCCCACCTGTAACACCGATCAGCGTTGCGCTGAGCTCGTGAGGAATATACAGACCAATCAAATAGAGAACCTTGGCTTTTGGGATATTGGCTATAATTTTATCATTGGTGGTAACGGTAAAGTGTACGAGGGCGCCGGGTGGTTACACGTCGGTGCGCATACTAGAGGTTATAACAAAAAGTCCTT…	799	gi|112983994|ref|NP_001036836.1|peptidoglycan recognition protein [Bombyx mori] >gi|18203611|sp|Q9XTN0.1|PGRP_BOMMO RecName: Full=Peptidoglycan recognition protein; Flags: Precursor >gi|4666252|dbj|BAA77209.1| peptidoglycan recognition protein [Bombyx mori] >gi|4666254|dbj|BAA77210.1| peptidoglycan recognition protein [Bombyx mori]	NP_001036836	3.42e-67	0.782	P:immune response; F:N-acetylmuramoyl-L-alanine amidase activity; P:peptidoglycan catabolic process; F:protein binding; P:nitrogen compound metabolic process; P:peptidoglycan biosynthetic process	EC:3.5.1.28	IPR002502; IPR015510; PTHR11022:SF16 (PANTHER)	585926	634921	573141	358563	433943	449672	719286	766967	788760	0.00556	1.44423	0.159636	0.00451	0.788561	-0.103165	0.000586222	1.83147	0.2628
2055	GME-string_Contig_1931.0	AGCAGAATTGTTCTCAGTATATTGCCGTCAATCACACAGGTGGATACCACAATGATTACTTTAAATATCTTCCTTGTTTTGGTGATATATCAATGTGCCCTCTCGGATGGGAGTAAACTCAACTTATCGACAGAGCCTTGTGATGTCAGTGATATAGAATGCATAAGCAAAGCAACTCAAGTTTTTTTGGATAATACATATCAAGGGATACCAGAATATAATATAAAAAAACTAGACCCTATTACTATACCTTCTTTAGAAAAGTCTATTGAAAAAATAAATTTGAATGTTCGGTACAATAATTTAAAGGTAACCGGATTTAAAAATCAGAAGATTTCACATTTCACATTAGTTAGAGATACAAAGGCAGTAAATTTCAAAACAAAGGTAAATTTCACT…	1067	gi|158515746|gb|AAN06604.2|AF410772_1juvenile hormone binding protein [Galleria mellonella] >gi|158142096|gb|AAS94224.2| juvenile hormone binding protein precursor [Galleria mellonella]	AAN06604	2.22e-124	0.678	C:extracellular region	0	IPR010562; PTHR11008 (PANTHER), SignalP (SIGNALP)	4.46997e+06	5.4518e+06	4.63035e+06	5.23471e+06	6.09405e+06	5.77557e+06	7.33391e+06	7.14097e+06	7.45269e+06	0.09709	0.850787	-0.0701793	0.0015	0.663645	-0.178064	0.00381943	1.28199	0.107885
4887	contig18603_1.f1.exp	GTACGCGGGGAGTTATTCTTGAATGTTCTTACAGGGAACATGAGGTTTCTATTGTTTTGTTTGCTCCTGCATTCGTTGCAGGTATGGGCGCAGAGCAATTTTGGTACGCCATATTTGACCCAATCTAATTTGTGCAAGCATTGGAAATGTATAAACGACAAGCTAGGACTCCCGTACCAGCTGCCCCCTCGGGAGCAGTTCGACATCGCACTCCGGTCCCTGCTGCCTGATGGTGCTTGGCAGGATGTGGCCGAAACAGTCATCAACGCGTGCTATGTCAACAGAACTAAGTGGTACACGAACACGTGCCCGGCACAAGCGTTGTTGCATTGTGTCGTAGACAACATGCATGAGTATTGTCCTGATTCTTATCAAAGGAAAAACGATACCTGTTCACCG…	2132	gi|18140733|gb|AAL60414.1|AF393489_1twelve cysteine protein 1 [Manduca sexta]	AAL60414	0.092531	0.48	0	0	IPR000834; SignalP (SIGNALP)	83794	110197	115034	90786.8	125424	46299.8	115035	55948.8	78043.7	0.56682	1.17719	0.0708482	0.36922	1.24093	0.0937467	0.883	0.94864	-0.0228984
7061	contig15747_1.f1.exp	AAAAACAATTAATAAGAAGACTTCGTTTTTTTCTTATTTTAAATAAATAAAAAAAAAAAACAAAGTATTACCTTACATACCTAGATTTACATATTAAAATGCAATTTTTTGGATCGTCAATGCACATCTGATATGCATGATGTTGCAGGCATCCATAGATATGGCAATAGTTTACCATCAGATGGGTCGTATGTTTGTTTTGTCATCATTAAAGTATAAAAAAACAAAAATTACAGTGCGAAGCGAGGCACTACGATGTAAGCAACGTGCTCACCCTGAACAAGACTTCTGGATGAAGTTGAATTAATTTGTTAGAAACGACAACCGTAGCAAGTTCATAAAACTCCTGTTTTCAGAAATCTTACTAATATAATCATCAACATCGTCATCATATCAGAC…	1513	gi|189181680|ref|NP_001121191.1|carboxylesterase CarE-12 [Bombyx mori] >gi|187372908|gb|ACD03181.1| carboxylesterase CarE-12 [Bombyx mori]	NP_001121191	7.1e-112	0.675	F:hydrolase activity	0	IPR002018; G3DSA:3.40.50.1820 (GENE3D), PTHR11559:SF25 (PANTHER), SSF53474 (SUPERFAMILY)	1.68541e+06	1.64835e+06	1.60154e+06	1.48454e+06	1.578e+06	1.40318e+06	1.89299e+06	1.73923e+06	1.92882e+06	0.04914	1.10515	0.0434219	0.02965	0.887478	-0.0518423	0.00903539	1.24527	0.0952642
16	GME-string_Contig_962.0	AGGGGGCAGTCTACATCTGCACTCGTGCGCATATAGACGTCTTCGATCTGTCTACCAGGCTACTGGAACACATCCAACATGAAAGGGTTAATAGCGTTCTTGGCCGTCGCCAGTGTGGCCTCCGGCGTCCAGTACAATGGATTACGAGTTAAATTCGGCTGGTCGGACGCCCTCGCTGACGTGGAGTACTTCTACAAAATCCCCCGAACTATTAACGACGCTGAAAGTGAAGGTTGGAAACGCACAGAGCGTCCTCCTGGAGCTCTTAGCGTGCTTAGGATGTACTGTCCCCCGGGGAGAGGCGTGTGTGGCCTTTACGATACCGCCGGCTTCGTAGCAGGGCTGCAACTTGCTTTACCAGTCGACGAATTCGAATCCTTGGCCATCAAGCCTGAGAAG…	1467	gi|156968291|gb|ABU98617.1|unknown [Helicoverpa armigera]	ABU98617	6.36e-25	0.431	0	0	SignalP (SIGNALP)	156167	177279	154031	203307	257453	226548	310997	320809	277560	0.01847	0.709255	-0.149197	0.00073	0.536062	-0.270785	0.0222916	1.32308	0.121587
258	GME-string_Contig_6551.0	AGAAAATACAGACTTTGTCATTACTGAAACAGGAATTGAAAGCTTTTCATTATCTCTATTAATTTAGATTCAGTCTATAACAAAGATTTCGGAATTGAAATTCCTTGTTCTTAGGTCTATAATTTTTTTTTAAATATCTATTGGCAAGTTCGTTAGTATTGCCATGAAGAATATATTTAAAAAGCTGTATGATTATTATTAAATATACCTAGATAGGTAGATTGTCTATGAGTTTTTACATTAATGTATATCTATTAATTTAAGGCAGCCATTCTGCGTCCGTTTCTAAATTCCGGCTTATTTCACCAGAGGGCGCTTCTGTAAGGTCTTCTTTGCTATTAGCTACCTTGTGGTATACCTTTTTGCCAGCTTCTACCACGTATTCTACGCCGTCAGCAA…	1117	gi|91084741|ref|XP_971031.1|PREDICTED: similar to apolipoprotein D [Tribolium castaneum]	XP_971031	8.26e-93	0.701	0	0	IPR002969; IPR011038; IPR012674; SignalP (SIGNALP)	483834	529155	457610	391272	585738	473837	672583	647985	665085	0.91804	1.01361	0.00587261	0.00149	0.740612	-0.130409	0.0349309	1.36862	0.136282
2578	contig21950_1.exp	GGCAGGTTATCCGACCTTATAGTCTTGGTTTGTATGACGAAGTTGACGTTATTGTAGCGTAGCTTACACGGGCGGTCGGGCCGCGCCATGAAACATAAAGTGTACAACGCCGTCTCGAGCTCCGGTGACATACCCACGAACATGGTCACCTCGGGGGCGTCCTTTGTTTCACTTAAGATCGAGTGTTGCTTTAATATCAGCCCTTTGCCAGAGAGATCAAGCTTGTCTATATATCCGAGATAGTTGGCTTTGTGATCCAACTCACGTTTTGCGAAGAACAGCCAGCTGTGTAGACCCAAAACCTGATCCGACTTCAGTTCAGCCATAAATATGTTCTCAAACGCACAGCTGCATTTACATATTCCGGTCCAGTGACGGGCATACTTGGTGAACCAGATT…	1058	gi|56462300|gb|AAV91433.1|putative serine protease-like protein 2 [Lonomia obliqua]	AAV91433	3.87e-129	0.606	F:peptidase activity	0	no IPS match	425383	420897	408101	468148	333407	473007	564540	508053	573345	0.8909	0.984167	-0.00693117	0.00347	0.762107	-0.117984	0.0689158	1.29138	0.111053
2045	GME-string_Contig_1949.0	GGGGCATTATATTTCTGATTTTGTGGAAGCCGTTCCAAGTTTTTTTTATCAAAAATGAAAATACTTGTAATATTTTTGATACTTTTAATTTCTCAAATTGTTGTATCAGATATTGTAAAAACAGATCATTGCTCTTTAACTGATGCAAAATGCTTAACAAAAGCGCTACAAAAATTCTTAGAGGAATCAAGCCAAGGAACCCCTGATCTCACTATGAAGCCAACAGACCCTTTCACAATCCAGAAACTTCAATTCACTGTAGATAAATATCAAACGGAGTTATCTTACGAGGATTTAATAGTGACTGGATTTAAGTACCAGAAAATTTCCAAGTTCAACTTAGATGTCAACACTCATGATATAGAGTTAAATACGACAGTCGACTTCACTGCCACAGGC…	777	gi|158515746|gb|AAN06604.2|AF410772_1juvenile hormone binding protein [Galleria mellonella] >gi|158142096|gb|AAS94224.2| juvenile hormone binding protein precursor [Galleria mellonella]	AAN06604	7.65e-32	0.487	C:extracellular region	0	IPR010562; SignalP (SIGNALP)	756655	855260	721591	1.68873e+06	1.86155e+06	1.70451e+06	2.14179e+06	2.49014e+06	2.74039e+06	0.00014	0.444072	-0.352547	0.00071	0.316522	-0.499596	0.0179087	1.40297	0.147049
298	GME-string_Contig_646.0	GATTGGCATGATGTTGCATTGATTTAATATTTGACTTCAATGTCTTTGTCTCTTTCAAATATCAAATGAAATAACAGAATTAAAATAACATTACGATCATGTTAGCAATAAAATTCTTAAATTTAAGTAGTTAAAGTACATAAAATAGAGATCTTAAAAACACTGTGAAAAGTGAGCGATGTCAGTGCACCAAAATAAAATCAGTCTCTGTTCGTAATTTTGTTGGCAAAATCTACATTCAGTGCGCAAATAATTATAAAGTTTAAAATTAATTTTCCTTCTCAAGTAAAAATTGCAATATCAAAATAAATAATTTTAAAAATGAAAATATTTTAAAAAGTAATTATTAAATCAATGAGATCATATTAAGAAGAAATATAAAATACTTCAATTAGAATA…	1947	gi|56718390|gb|AAW24481.1|prophenol oxidase activating enzyme 3 [Spodoptera litura]	AAW24481	4.2e-163	0.675	P:proteolysis; F:serine-type endopeptidase activity	EC:3.4.21.0	IPR001254; IPR001314; IPR006604; IPR009003; IPR018114; G3DSA:2.40.10.10 (GENE3D), PTHR19355 (PANTHER), PTHR19355:SF174 (PANTHER), SignalP (SIGNALP), tmhmm (TMHMM)	55902.3	88761.7	60010.5	705033	66627.5	56045.5	114524	88362.7	96327.3	0.38845	0.247279	-0.606812	0.0712	0.684041	-0.164918	0.458058	0.361497	-0.441895
17271	contig01804_1.f1.exp	GTATTAGTTATTTATTTAAAATAAATAACAGCATTATTCATTTAATCTTTATTTTTCATTATAACTTTGCATTAGGTAATTTAAAAAGTACACATATCTTAGAACTATGGTAACATAATTATTTAAATTCGCTGTAGCGATATTTATAGTCTTATACTATATTCAACTATAGTCGCATTATTTCAAGGTGGAAGCGAGGTACATACCTCACCACTGTAAGTTAACTTCACTATATCTACTAATTCTGGTATCATGGAATCACAATTTTTTTCCATACATGATATGACGATAACATACTTTTTTGTTACCTAAACGGCCAATAATTCCACATGAAACTATTGAGCAAGTGATCAGACATGGCACGAATTTCTAAAGATATGAGACAGCTCCATACTTGTA…	1851	gi|112984054|ref|NP_001037422.1|yellow1 [Bombyx mori] >gi|86450717|gb|ABC96694.1| yellow-d [Bombyx mori]	NP_001037422	0	0.633	0	0	IPR003534; IPR017996; SignalP (SIGNALP)	97092.8	109219	106867	113363	117071	107184	170828	164989	162312	0.15814	0.927611	-0.0326341	0.00016	0.62871	-0.20155	0.000151682	1.47542	0.168916
612	GME-string_Contig_5682.0	AAATATTCTGCCGTCTGCTTTCTACCGACACGTTCAGCTGGCGCAGATAAATTTCGCTGTTGTTACCAAAGTGCGTACATTGCGAGATGAAGTCCTTCTTAGTATTATGTGCAGTGGTGGCACTTGTCATCGCAGAAGAGAAGTATACTACTAATAATGACGACTTTGATATCGAAGCATTGATTGTCAACGTACCCGAGCTTAAAAACTTTAACACCTGCTTCGTTAATGACACAAACTGCAATGACGTTAGCAGTGACTTCAAGAGAAATCTACCAGAAGCAGTAAGAGAGGCATGTGCTAAGTGTACAGATGTACAGAAACACATCTTTAGAAGATACTTGGAAGGTCTGCAGGAGAAATTGCCCCAGCAGTTCGAAGAATTCAGAAAGAAGTTCG…	737	gi|77415676|emb|CAJ01507.1|hypothetical protein [Manduca sexta]	CAJ01507	4.71e-25	0.67	0	0	IPR005055; SignalP (SIGNALP)	1.17146e+06	1.67577e+06	1.42085e+06	1.39303e+06	1.32328e+06	1.5068e+06	2.19075e+06	2.01737e+06	2.3238e+06	0.92766	1.01065	0.00459986	0.01145	0.653418	-0.184809	0.00175218	1.54671	0.189409
3632	contig20301_1.exp	AGGTGAGCTGCCGGCCTTTTAAAAAAGGAATATGCTCTTTTCTTGAAGGTTGTGTTGATATACAATAGGGTGGACTTATAGAACTACTATAGACATTTTAACAAAATCATTTCTGTGTTTTATTTCTTATATCAAAATAATTAGTTTTACCATAATTGAAGTAAGAATTTTTTTTAACACAATCTTAATTATTTATCTGAAAGGATATACTTCCAGATTGATCCTATAGCCTTCTTTTTCTCACTCTAATTTACTTGTCATTGTTGTAACAATTTGTTTTTTCTTTAAACAATACAAATGCATACGTATTTAGATTTGAACACTACTCTCCTATCAGTTCTCCTCTAGACTATCTGGTTTCTTTTCACAGATGAATGGATATATAAACACTTCGCACTG…	1434	gi|112983062|ref|NP_001037056.1|lipopolysaccharide binding protein [Bombyx mori] >gi|4469126|emb|CAB38429.1| lipopolysaccharide binding protein [Bombyx mori]	NP_001037056	1.49e-87	0.627	F:sugar binding	0	IPR001304; IPR016186; IPR016187; IPR018378; PTHR22803 (PANTHER), PTHR22803:SF16 (PANTHER), SignalP (SIGNALP)	818263	898288	807322	358911	381725	395466	515649	542076	533829	0.00011	2.22152	0.34665	0.00047	1.58579	0.200246	0.000327519	1.40089	0.146404
2310	GME-string_Contig_1304.0	TTTCCAAAGGCTACCGTTAGACGCGTTCACAATGGAACTCACTTTCCTACTTTGCATACTGGTTATCGTGCAAGCAGGCGTTATAAAGGAAAAAGAGTCTTGCGAAGGCGTCATAATCAACGAAATATACCATGACGTTGAAGTCTTGAAGAGTGAACTGGACAGACCATATTTATTAGCTATAGATCGCAGCACTAACACATTATACTTTAGCTTCAGTGAATCAAAAGAAGACGATGTCTTCAAATCAGCAAGACTGGACCTTAATACAAAGCAATATAGCACAATTGACGATGTGAGCAATGGTTTCGCTCAAACAGTAGACGAAAAAACTCATGAGGTATACATAGGAGGCAACGATGGTTTATACAAATACGATCCAGCTTCAAATAAAGCCGA…	1586	gi|116782397|gb|ABK22491.1|unknown [Picea sitchensis]	ABK22491	7.45e-51	0.527	C:integral to membrane	0	SignalP (SIGNALP), SSF69304 (SUPERFAMILY)	124268	157893	157188	235312	183700	202883	250747	181181	246069	0.03129	0.706469	-0.150907	0.03364	0.648011	-0.188417	0.527154	1.09021	0.0375107
452	GME-string_Contig_6082.0	GCTTAAATATAAAGATATTTATTGAAAAATAATCACATCACATTTTAAAATATTTACATCCTATAATGCATAGACCCTAACATAATCGACTTGTAATGAGCTAGTGTCCTTGAACCAGGTTGGGAACCACTGGTCGCGATTGTTCCAAAAGTTGAGCATGGCTTTCGTGGCCTTATTCTGCCAGGGTTTAGTGGAGCTGTCGGGGAACTCGTGGACGCCACCCACGTCTAATCCAATGGAGATGTAGAAATAATCATCGAGGGGAGCCATAGACGTCCCTTTCAGCCATTGCGAAGCTGCTTGGACATTCTCTTTCTTCGCATCACCATAAAATCCATCTGTCGGTGGTGTCACATCTCCATATTTTTCTCCGTCAACGAAAAGGGATATACCATCAGG…	1682	gi|114649525|emb|CAK22401.1|beta-1,3-glucan recognition protein precursor [Galleria mellonella]	CAK22401	0	0.751	F:hydrolase activity, hydrolyzing O-glycosyl compounds; P:carbohydrate metabolic process; C:extracellular region; F:bacterial binding; P:regulation of innate immune response	EC:3.2.1.0	IPR000757; IPR008985; IPR013320; PTHR10963 (PANTHER), PTHR10963:SF4 (PANTHER), SignalP (SIGNALP), tmhmm (TMHMM)	115888	145431	117129	170163	196176	189859	229180	238690	253439	0.00885	0.680419	-0.167224	0.00067	0.524668	-0.280115	0.00642762	1.29686	0.112892
15416	contig04024_1.exp	GATTAAAAATATATAAAGTGGTATTTTACCAAATATAATGAGAAGATTCGGAATTTATCTCTCCTTGAGCGTACTAAGCGCTTTATGCGCCGCTCAGCCCGCCACCAGCCCTGTGATACTCCGCGATGTCCCAGCTGAAGTCTTGTTCCCCTACAAGAACACGCTGGACGCTCAGTCACCATTCGTCCTCGAATGCCTGACTGTTAATAAAAATAGCCAGAAAGTGAGTTACAAATGGACGAAAAATGGACAACCCTTGGATTTGAAAGCCAATCCGAACATCGTCCAACGACAAGGCGAAGGGTCGTTAGTATTCATAAATCCGGGCCAGAATGACCAGGGCGTGTACCAGTGCTTCGCGGAAACTCCACAAGGAATCGCCAGCACTCGTCCGATTAA…	421	gi|186703381|gb|ACC91897.1|hemolin [Heliothis virescens]	ACC91897	4.86e-20	0.619	C:extracellular region; P:innate immune response	0	no IPS match	1.30494e+06	1.67941e+06	1.45254e+06	660283	704217	705207	1.75185e+06	1.64395e+06	1.90777e+06	0.00199	2.14373	0.33117	0.09581	0.836586	-0.0774893	0.000158874	2.56247	0.408659
2285	GME-string_Contig_1365.0	GGGGTATGTCGCCTGCATTCAAAATGAACGCTCGTGTATTTGTCCTGTTGCTATTTTCCTCTTTAACATTTGCTACCAATTTTAATAAAATCACAAAGGTGTTTAGTTGGAAACAAATTAGTTACGACATTAAAGGTGTCTTATACCTAAACGACACGCAGTACGAAAGAAGCGAATCCAGTATATACTTCGACCAGGAGTTGGATGATTCGGAGAAATATTTCATACAGTACAACAATGTGCCTATAGGATTTGAAGTGTATGGTGATAGAGTATTCGTCACTGTACCCAGGAGGCGACATGGAATACCGTCTACTTTAAACTACGTTCAGCTCGGGGGACCATCGTCACCAACTCTGAAGCCGTACCCCAACCCGCGGTGGAGTAAACTCCTCGTCT…	1407	gi|112984088|ref|NP_001037428.1|yellow4 [Bombyx mori] >gi|86450723|gb|ABC96697.1| yellow-fb [Bombyx mori]	NP_001037428	1.03e-125	0.59	P:pigmentation during development; P:melanin biosynthetic process from tyrosine; F:dopachrome isomerase activity; P:instar larval or pupal development; C:extracellular region	EC:5.3.3.12	IPR003534; SignalP (SIGNALP), tmhmm (TMHMM)	38242.1	48822.7	43959.8	84219.8	94741.6	83319.9	82759.8	90633.5	83012.9	0.00079	0.499558	-0.301414	0.00048	0.511004	-0.291575	0.684914	0.9776	-0.00983888
4135	contig19674_1.f1.exp	AACGAAGCATTAGATGCAATTCAGAAGGCTCTCCAAACGCTGGCCGGCACAGTGAACAAGAACGCGAAGCCACCTGCAGAAGACAATTTGACCACAACAGGTGATAACTTGGAAAGGCGGCTCGATGCAACCGACGCCAAGATTGACAATCTCAAGGTGGAAATAGAAAAATTGAAGAATGCATTGAGTAAGGAGGCCCTTCACGCCATGTGTCTAGAAGTGGCATCAGACATTAACCCGCTAGAAAAGCATATATCCGACGCAGAGAAACTTCTTACCAAATACGAATTGAAACTGAATGAGTACAATGTCACAAAGGTCCAAACTGATTTTGTACCGCTGAATGAAGTCTCCATGGCCGATGAAGCATGGCACAGCAAGATGACAGAAGTAATGGAG…	1702	gi|242009020|ref|XP_002425291.1|paramyosin, putative [Pediculus humanus corporis] >gi|212509056|gb|EEB12553.1| paramyosin, putative [Pediculus humanus corporis]	XP_002425291	3.52e-78	0.55	0	0	PTHR21684 (PANTHER)	106441	121679	52857.7	108179	111226	89646	118226	104539	136754	0.69159	0.909166	-0.041357	0.31601	0.781539	-0.10705	0.217838	1.1633	0.0656925
1965	GME-string_Contig_2113.0	CAATACGCCTTTATAAATGATACATATTGGATAATTATCGCGTGGGATACATACGTCTCTGTAGCATTTGATGTTGTATACTCATACCGAATACATGTTTTTATCATGTGTTATTATTGTTGTATTCGTATATAGTTGGAAGCTTCGCGGCTGAGTTTACTTTGCCCGGGAAATGTCCAGATGTTAAGTTGCAAGATAACTTAGATTACACTAAGTTTTCAGGGCTGTGGTACAACGTTGCAAGCTACGCGAGCGATGGTAGAAGTACCTACGACTGTGCTGTACTGGAATTTCAAGAGGATAATTTGGGGTATACCTTGAAGGAGACCTATGTAACTAGTGACCTGTCAAATAGAACACAAAAATCTTACTTAGCCAGAGTGGACCCTACATTTGACG…	761	gi|124527|sp|Q00630.1|ICYB_MANSERecName: Full=Insecticyanin-B; Short=INS-b; AltName: Full=Blue biliprotein; Flags: Precursor >gi|9718|emb|CAA45970.1| unnamed protein product [Manduca sexta]	Q00630	2.42e-19	0.496	F:hydrolase activity; F:binding	0	no IPS match	517189	583332	485954	366542	536622	549578	476462	444598	503781	0.53401	1.09206	0.0382446	0.18216	1.11344	0.046667	0.886934	0.980794	-0.0084224
2516	contig22070_1.exp	TTTTTTTGTTTTTTTTTTTTTTTTTGTTTATTAAATAGTTTATTTTCTATTATTATACCTTTTTATAAAATTACACAGTTACTTACCAAACAAAAAGAAAACAATGCAAAAAAAAATATTTTGAAATACCAATTGCCTTCTTTTTTTTAATAATTATAGACATTTCTTTTTTATTTTCCAAATTGATCTCGTTTCTTTCTAAAGAAGTGTGAACATATTAATGTGTTTTAACTGTAGTTAGCAAAGATTAATAAAGAGGGATAGGTGGGTTTTTCTCACAAATAAATGAGAATGGCACAGTGTCGCACCAAACGTCGTTCAACAAACCATTCCTCGTCATTCCACCGCAATGTTGTCCCAAGGTGCCTAATTTATTATTATCAGGTGTACCATTGTTCC…	1252	gi|112983062|ref|NP_001037056.1|lipopolysaccharide binding protein [Bombyx mori] >gi|4469126|emb|CAB38429.1| lipopolysaccharide binding protein [Bombyx mori]	NP_001037056	5.94e-82	0.642	F:binding	0	IPR001304; IPR016186; IPR016187; IPR018378; PTHR22802 (PANTHER), PTHR22802:SF15 (PANTHER), SignalP (SIGNALP)	50251.8	50509.4	48120.1	49053.4	55996.6	54039.2	66903.5	55162.2	69730.8	0.19705	0.935836	-0.0288004	0.03412	0.776246	-0.110001	0.0908355	1.20559	0.0812002
3700	contig20216_1.exp	TTTTTAATTATTAGAATATGATTTCATACTTCAGTAATATTTCTGAAATTTTTGGTTTTTAAATACGAGTACGTATGCCTACATCAGAATTATCGGGAGGAAGGATTGTTAGTAATGAGGTTTGACAGCCTCATTGCTAGCAATACAGCATACATATCAGTTCGACCTTCACGTGGTTCCCCCCGGAAAGTGGTTAATTCTTGTTCAATTAATCGCTATGCGCCAACTGACCTGCCTGCCTGCCTCACTGGTACTCCGCCAGCGTATACCGATAACGCAGGTAGGGTTACCTTTCCATCTTCACACAATTAAAAAAAATCAGAAATATCTGATATTTGAACACATATTCCTAATATTGATAATTATTATCTTTATTTGAATATACAACAAAAAGTAAAG…	1219	gi|46396271|sp|P83632.1|P27K_GALMERecName: Full=27 kDa hemolymph protein; AltName: Full=P27K; Short=27k; Flags: Precursor >gi|40644061|emb|CAE02611.1| 27k hemolymph protein [Galleria mellonella]	P83632	5.08e-22	0.461	F:molecular_function; P:biological_process; C:extracellular region; C:cellular_component	0	IPR009832; PTHR20997 (PANTHER), SignalP (SIGNALP), tmhmm (TMHMM)	254452	328525	271901	200583	217597	206420	330776	336018	304050	0.02855	1.36868	0.136302	0.18905	0.880552	-0.0552452	0.000480818	1.55434	0.191547
12281	contig07944_1.exp	AAGGTCTTCAAGCTGCTATACTTCGCTAATGACTTCGACGTCTTCCTGAAAACCGCTTGTTGGTTGCGCGAGCGCATTAACGGGGGCATGTTCGTCTATGCCTTGACAGCCGCCATTTTCCACAGATCTGACTGCAGCGGCATCAAAATCCCTGCCCCCTACGAGATCTACCCATATTTATTCGTCGACAGTAACATTTTGCACAAGGCATTCATGATGAAGATGAGCAAGGCAGCGATGGACCCCGTTATGAAGAATTACTACGGTATAAAAGTTAAAGATAATAGTATGGTGATCATTGATTGGAGGAAGGGTCTTCGTCACACGATGAGCGAGTTCGACCGCACATCCTATTTCACCGAGGATATCGACTTGAACACTTACTTGTA	389	gi|110743533|dbj|BAE98324.1|methionine-rich storage protein [Chilo suppressalis]	BAE98324	1.16e-50	0.899	F:oxygen transporter activity; F:nutrient reservoir activity; P:oxygen transport	0	no IPS match	1.65522e+07	1.14003e+07	1.32332e+07	1.45581e+07	1.26101e+07	1.52124e+07	8.86208e+06	9.00179e+06	8.96447e+06	0.82611	0.971809	-0.0124191	0.03376	1.53516	0.186153	0.00269469	0.633036	-0.198572
18510	contig00224_1.exp	CAATAAACCAGTGGCGGCTTTAATAGCTTCGCTATTGACGTGTCTGGCGTTTCCTAGAGAGAGATACACCAATTGTTCAGCCACAGGACTTAGCTCTTTGCTCTTGAGGATAGACACGGAGGCCTCAATGCTGTAGCCAGTGCCAGCTCGTAATAGAGCATCCAAATATACTTGTTTCTCCAAATTGTTGCCCTTGACTTGGTTGTATACCTTTCAGTAAATCTTCTTTTTCGTGTTGCGGAAAATCCTGACTAGTTGAGCGAACAGTCCAGCTGATTTGGAGTTAGCTTCATTAGCAAGATTCTTAGCTGTTTCCTTGACGCCAGCCACGGCGGCATCGGCATTACTGTCTACGGCAGCACCATGGGGATTCTCGAACGATGATAGTTCGACTACGTG…	448	gi|2498144|sp|Q25490.1|APLP_MANSERecName: Full=Apolipophorins; Contains: RecName: Full=Apolipophorin-2; AltName: Full=Apolipophorin II; AltName: Full=apoLp-2; Contains: RecName: Full=Apolipophorin-1; AltName: Full=Apolipophorin I; AltName: Full=apoLp-1; Flags: Precursor >gi|1399218|gb|AAB53254.1| apolipophorin precursor protein	Q25490	3.22e-32	0.556	P:lipid transport; C:extracellular region; F:lipid transporter activity; F:lipid binding; P:Wnt receptor signaling pathway	0	SignalP (SIGNALP)	1.33716e+07	1.18332e+07	1.14994e+07	1.65241e+07	1.85654e+07	1.68087e+07	1.34624e+07	1.30563e+07	1.36992e+07	0.00416	0.707232	-0.150438	0.12557	0.912633	-0.039704	0.00425463	0.774937	-0.110734
4198	contig19592_1.exp	GTATCAACGCAGAGTACTTTTTTTTTTTTTTTTTTTTTTTTTTGTAAATTACACTTTATATGCCCGAAGATATAAAACATCACTACAAAAAACATCTTAAAATTCCCATCACTGATTGGAATTAGCAGCAAAATTTAAAAAAAAAGAAGCAAGCACCAAAGGTTATGGATAGTCCCAGCATCAGTTTTTTTTTTGCCTGAAAAACACAGTGTTAAAATTGATTGTGTAAACTTATTTATTTAATTATGTCAGTCGTAGCTATTTGACAAATATGTCTGATAAGTACAGTTCGTAATGTATCATTTTATAGTTATACAAACTTAACGTTAACTGCTTTTAGTAGAAAATGGAGATAGACAGAAAATTAAGAATAACATAATGTTGCTGATTTGCATCACG…	1485	gi|183979239|dbj|BAG30781.1|similar to CG10638-PA [Papilio xuthus]	BAG30781	4.72e-76	0.627	F:oxidoreductase activity	0	IPR001395; IPR018170; IPR020471; PTHR11732:SF34 (PANTHER), SignalP (SIGNALP)	145852	195809	159440	131258	144853	236224	288037	228695	288044	0.92254	0.978075	-0.00962776	0.01502	0.622659	-0.20575	0.0642512	1.5708	0.196122
16518	contig02722_1.f1.exp	AAGCAGTGGTATCAACGCAGAGTACGCGGGGATTAGTAGGAGTACCGTACCGAGTGGTCGTGCGGTGCGGCGCTGCGGAGTAACTCCGCGCGTAAAATTTACGAGAATACCGAATAGGAATTTAGCTGATCTCAATCTTATTCCATTGCCTATAATTAGCAGCAAAAATTGTTGATGCAGTTGGGGCATCTATTTAAACTATATCTGTGGTTCGTAACGTAGGCCACACGGGGCAATTACTCGCGCTCCAATAACCTACCTAGTTGAAGGCACTCGTTCGAGTTTGTCAAGTTGTCGCCGGGGCCAAGAGAGTTCACTGCCAGTTCCAGCCAGTTCACTGTTTGACGGTGCAGGTCATTGCCGTGCAAACGTGCGCTTTGTCTATCCGGTTTGCATACT…	2727	gi|239938036|gb|ACS36117.1|beta-galactosidase [Bombyx mori]	ACS36117	0	0.638	0	0	IPR001944; IPR013781; IPR017853; IPR019801; SignalP (SIGNALP)	47038.7	30372.4	41185	27195.3	43608.1	30834.1	47607.2	41493	36910.8	0.46291	1.16685	0.0670167	0.69104	0.941157	-0.026338	0.238034	1.23981	0.0933547
5780	contig17442_1.exp	GTGCGTTTTGCTGTCAGAATGTACCGGCCTGTACACTCAACTGCAACAGCAAGGCAACACACCACAGCTGACGCGGCTACTGCGCAGTTTACATTGCGGTTTCGAATACGATAACCCGAAGATTTGCTGTCCGCCAGAATTTGGGGACGAACCGTCTGTTGGCAGTTCCAGTAGAGTTCAAGATTCCGCACCTCTACTGCCTGGCTACAATGTGTGCGGTGTTCAAAATGAAGACAAAATCGTTGGAGGCACTCAGGCTGATATTGATGAGCACCCGTGGATGGCCCTGTTACGATATGATAAACCTCACGGATGGGGATTCTACTGCGGTGGTGTACTAATTTCATCAAGATATATCATGACAGCAGCTCATTGCGTCAAAGGTGACGATCTTCCGCC…	702	gi|25989211|gb|AAL31707.1|prophenoloxidase activating factor 3 [Bombyx mori]	AAL31707	3.04e-87	0.66	P:proteolysis; F:serine-type endopeptidase activity	EC:3.4.21.0	SignalP (SIGNALP)	112766	101489	74124.5	120562	140884	81949.7	140155	106240	95601.8	0.42662	0.839787	-0.0758307	0.3689	0.84322	-0.0740589	0.984034	0.995928	-0.00177187
6730	contig16165_1.f1.exp	AGCAAACTGTTGGTAGTTGTATGATAAGGATAACCTTTTGCTGCTTGACGAATTTGAGACTCTTTTTACTAATAATTTGTGCTGTTAAAATACTAGATAAAAAATGCCGATCAAGTCAATAAAGGCTCGTCAAATCTTTGATTCCCGTGGTAATCCTACTGTTGAAGTGGACTTGGTGACAGAACTGGGTCTCTTCCGTGCAGCTGTGCCTTCTGGAGCTTCTACTGGTGTTCATGAAGCATTGGAACTTCGAGACAATATTAAGAACCAATACCATGGAAAGGGTGTCCTTACAGCTATTAAAAATATCAATGAAATCATTGCACCTGCACTTCTCAAGCAGAATATTGATGTCACTCAGCAAAATGAGATTGACCAATTTATGATTAGCTTGGATGG…	1776	gi|148298800|ref|NP_001091831.1|enolase [Bombyx mori] >gi|119381542|gb|ABL73887.1| enolase [Bombyx mori]	NP_001091831	0	0.906	C:phosphopyruvate hydratase complex; C:lipid particle; F:phosphopyruvate hydratase activity; F:magnesium ion binding; P:glycolysis; P:tryptophan biosynthetic process; P:gluconeogenesis; P:tyrosine biosynthetic process; P:L-phenylalanine biosynthetic process	EC:4.2.1.11	IPR000941; IPR020809; IPR020810; IPR020811; G3DSA:3.20.20.120 (GENE3D), G3DSA:3.30.390.10 (GENE3D), PTHR11902 (PANTHER), SSF51604 (SUPERFAMILY), SSF54826 (SUPERFAMILY)	15053.5	25286.7	21626.7	17058.1	20198.5	12295.9	18894.1	27107.6	18234.6	0.3344	1.25053	0.0970946	0.86378	0.96467	-0.0156212	0.252508	1.29633	0.112716
1789	GME-string_Contig_265.0	TTGATTCTTACACAGTAACTGATATCACTCCGTGGAAGCAAGATGAAAATTGTTCTGTTAATTTCTTTGTTACTTCTATCACAATTTGTTGATAGCAGGGTAGCTTCTGGTGAGACAAATATAGAAGAATATGACGAATTAACATCTGTACCGTGTGTTTTGAGAACTTTGCAAGGAGGCGATCCTTTTCCTTCAGTGGTTGTGAAATGGCAAGGTGAACTACAAAGATTGACGTGGAATAAAGATAGAAGTATAAGACTGGATCAGAATTACAAGCAGCCCGAAGTATCACATGCCTATCCCACAGGAGGTCTTTCTGGAGGTCAACAAACTGTAGTTGTGGACCCATTTCGCGATGCTCCAGTAGTGCCAGATTCTTACAAGGTCGAAGATATTAAA…	525	0	0	0	0	0	0	SignalP (SIGNALP)	147298	223202	193638	163239	202899	187073	333722	361938	361706	0.89084	1.01975	0.00849518	0.00237	0.533532	-0.27284	0.00034777	1.91133	0.281335
14523	contig05096_1.exp	GGTAAACCGACTTCTAGTAATTGCGTAATATTGAATTCAGCGGATGTTAAAAAATGCACTCAGAAATTATTGAACAGAGTTGGCTTAACAAAAAAGACATAGACATAACTTGTGAAATTACAGGTCAGAATATTAGGGAGAAAAGACAAACCATACCTGGGGGACTCTCAGACCAAGATCCAAGCGATCCTCAGTATAAAAGATTAGCAGAGGAATCTTTACAGAAATATCTTCTAACATCTGGAAGTACCCAACACCATGAAGTCGTAAAAGTCGATAAAGTGACTACACAAGTTGTAGCTGGATCGTTGACGAGAATCGACTTCACGATATCCCCGACTACTTGCCAGTTAGATAAGCAC	362	gi|237874122|dbj|BAH59606.1|multicystatin and procathepsin F precursor [Manduca sexta]	BAH59606	3.42e-18	0.6625	F:cysteine-type endopeptidase inhibitor activity	0	no IPS match	1.81333e+06	1.98284e+06	1.62953e+06	1.40728e+06	1.4132e+06	1.47095e+06	2.00592e+06	2.02704e+06	2.1315e+06	0.02207	1.26431	0.101854	0.08707	0.880158	-0.0554392	0.00014083	1.43646	0.157294
3467	contig20556_1.f1.exp	AAGCAGTGGTATCAACGCAGAGTACGCGGGGAGTATACGTCTGGCAGTAGAAGTGATACTGGCTCTTCTTCGAGCCTAATGGAACATCGTTCCTTCCAGTCAGTGTCGTCTGCGATCGTATTACACAAATCAAACATTCGTCACAAACGTGACAATTGCCGAAAACAGCAAATACTGCTCCTATTATTATGTTGTTTAAACGGGTCTTTGAAGGAAAGTCCATGTTGAACGCCGACGCCAAAAATAAGTCCCCGGAGAAATGTTCTAGAAGGAAGTCCGAATGCGATGGCTGTAGCGAACATTCCACCATTCTGGAAGAAATGATGAAGATGGTGATGCTTGGTGTGGTGCTTTGGGCAGGCGTGACATTTGGAAGCCATGTCGCTCCATATCCACTTA…	2812	gi|189234130|ref|XP_969600.2|PREDICTED: similar to peroxinectin [Tribolium castaneum]	XP_969600	4.5e-156	0.557	F:heme binding; P:electron transport; P:response to oxidative stress; F:peroxidase activity	0	IPR002007; IPR010255; IPR019791; PTHR11475 (PANTHER), tmhmm (TMHMM)	2415.06	5169.25	6772.59	4198.8	3781.36	3676	2616.95	5107.39	14652.7	0.52138	1.2317	0.0905052	0.52894	0.641591	-0.192742	0.385494	1.91976	0.283247
6043	contig17104_1.exp	AATAATTTAATAAAAATTAACTTTTTCACATATTAATAATGTATAGGTACAAATTCCACCTCGTTATTCAAGTCTACCGAATAAGTTGTCGCTTCTACTGGAGCCTGCTTTTCAGAAATTTCATTGGTCAGAATTTCTGCGTCCTTATCACCTCTGGCACCAACATCCGCGTCTTGAGCATCTTCATTATCGTTACCCATCTCCTCTCGACTGTGTTCTTCACTCTCATCAGTAGTTAGCAGTACCGTTACAGGATTCTCGGTGCTGATCGCTCCTTCTTTAAGAGGGAAAACAATTGTCAATAGATCCTTATCGTAAGTCCATGTTCCAGTTAAGTTGACGGACTCTGGCAAGGTTCTGACATCGAGATAACTACGCTGACTGACATCATTGTACTTA…	760	gi|169646838|ref|NP_001112375.1|heat shock protein 25.4 [Bombyx mori] >gi|168487823|gb|ACA25336.1| heat shock protein 25.4 [Bombyx mori]	NP_001112375	3.49e-34	0.52	0	0	IPR008978; SignalP (SIGNALP)	235882	254679	249269	266316	420422	415182	655502	624688	680882	0.07643	0.671401	-0.173018	1.8812e-05	0.377258	-0.423362	0.00570467	1.77969	0.250343
965	GME-string_Contig_4835.0	CACATCTAACTAAGCTAACTAAGTGATCTCACAGAAACCAGTTGCCAGTACAAAGAGGAACGTTACGCGAAATAGTCACTCGATCAAAATGCGTATATTTCTATTACTGGGCGCACTCCTCGTAGGATGCGCACGCGCAGACTCTGACGTGCAGTACGTGAAGGGCGTAAAAGGTGGCTACGGCAGCCGTTACCAGTACAAAGGCGACACAAACTATTTAAGATTTTACAACAATACACAAGTGAATACCACAAGACACGACCCGGCGGAAGACGTCGGCGTTTGCTATGTTGAAGTTCCAACAATAAACTTAGTGTCTGATCCCTCTCATGTACCAGCTGGAAATGGGTCTCGGCCAGAACTCAGTCGAATTAGAACCTGCTGTAAAGGCTACATCAG…	542	gi|112983550|ref|NP_001036879.1|fibrillin-like protein [Bombyx mori] >gi|17298113|dbj|BAB78525.1| fibrillin-like protein [Bombyx mori]	NP_001036879	1.75e-33	0.589	0	0	no IPS match	30361.2	30060.4	33793.3	40073.9	42481.8	4426.67	69936.6	6614.15	50340	0.85488	1.08315	0.0346875	0.59256	0.742488	-0.129311	0.584529	1.45881	0.163998
7474	contig15175_1.exp	GTACATCGCCAACGTTACCGAAAAAGAGGTGAGCGACAGATTCGTATACGTGTGCCTCGGCAAGTCGCCGGCCGTACGCGACGAGGTGCCCCTCGCGAAGCACTTCATCGACTCCCTCACGGAGGACAAACAGAAGAAGGACAACGAGGTCGTGGAACAGTACCTCACCAAAGAACTTACGGCTAAAGTGGGCGAGCAGATTTATTTGTACTGCATTTACGGTGGAAACCCACTCGCCCACCCCGACTGGTTCAGGGACGGGAAGGACATCAACAACGAACCTAATTCCCGCATAACCAGATACAATAGGAGCGCCGGCAAGCGACTGCTGATCCGCGAAGTGTTGCCCGAAGACGCTGGTGAATACATGTGCGTGGCGAACAACGAAGTTGGCAAAGT…	787	gi|55139149|gb|AAV41247.1|hemolin [Plodia interpunctella]	AAV41247	8.53e-79	0.712	C:extracellular region; P:innate immune response	0	IPR003598; IPR007110; IPR013098; IPR013783; PTHR10489 (PANTHER), SSF48726 (SUPERFAMILY)	820080	980957	859975	365186	446127	408934	983224	905839	1.04959e+06	0.00087	2.18072	0.338599	0.22025	0.905522	-0.0431012	0.000275008	2.40824	0.3817
16560	contig02674_1.f1.exp	AAACCACTTTTATAATAATTGTAAGAAAAATAAGGATAAAGACACTTAGAATTAAAGGTAATTCAACGGGTGAGAGTACTGGCACCATGACGTAGAAAGTATGGCTTGTATATAACCTTGCCAGCTTCGGATAATTTTCATTCCCACAATAATTATTGAGCATAATGCTTGTATTTTGTAATATAATATTTATACCCCAATGCAATAGTATACTAGGTTAGAAATGCTGAAGGTTTTTATTTATTTATATTTGAGGATTCTTAGGCAGGTTTATAGTGACAGTTTTGGTTTCAAGGTATTGCAGAATACCGTCTTCTCCCAATTCGCGTCCAAAGCCAGATTCTTTGAATCCTCCGAATGGTGTCTGAGCAACGATATGCAAATATGTGTTGATCCATG…	1708	gi|114051966|ref|NP_001040198.1|mitochondrial aldehyde dehydrogenase [Bombyx mori] >gi|87248351|gb|ABD36228.1| mitochondrial aldehyde dehydrogenase [Bombyx mori]	NP_001040198	0	0.777	C:mitochondrial matrix; P:pyruvate metabolic process	0	IPR015590; IPR016160; IPR016161; IPR016163; PTHR11699:SF46 (PANTHER)	7561.86	6674.37	6577.17	1926.63	6658.48	6208.75	2721.52	6103.75	7998.23	0.26258	1.40689	0.148261	0.44592	1.23716	0.0924267	0.769533	1.13719	0.0558347
17420	contig01621_1.exp	AAGCAGTGGTATCAACGCAGAGTACGCGGGGAATTGAAACACTTATTGTACACATTGTAACAGTAATTTTAAGTGTGAATATGTCGACTGATCAGGAAAAAGACCCCGCCGTCGTCAACCTACAGAATTATTTGAGAATACGCACTGTACATCCTAATATTAACTATGATGAGTGTCTCAACTATCTTCGTGCGCAGGCATCAGAGTTGGGACTACCAGTACAAGTGGTGGAAGCTGTCCCCAAGAAACCGGTTCTGGTTATGACCTGGGAGGGCTTGGACCCAGGTCTGCCGAGTATTCTACTGAACTCCCATATGGACGTGGTTCCAGTGTTCGAAGAAAGTTGGACGTACCCGCCATTTGAGGCGCGCATTGTAGACGGAGTGATATACGCGCGCG…	1299	gi|114052174|ref|NP_001040228.1|aminoacylase [Bombyx mori] >gi|87248447|gb|ABD36276.1| aminoacylase [Bombyx mori]	NP_001040228	1.57e-152	0.736	0	0	IPR001261; IPR002933; G3DSA:3.40.630.10 (GENE3D), PTHR11014 (PANTHER), PTHR11014:SF8 (PANTHER), SSF53187 (SUPERFAMILY)	86974.8	101252	86761.3	124745	142870	134214	43354.5	99501.4	99203.4	0.00399	0.68434	-0.164728	0.59945	1.13603	0.0553917	0.051525	0.602394	-0.22012
5379	contig17960_1.exp	ATACTAGATGATTTTTATTTTAATTGAAACTTTTTAAAGAAATTTCTATGGTACTATAATATGTATAAAAATAATATTTACAGTGATTATTTAAATATTGTACCTAATTAATTTATTGTGACTTATAATGTATATATGTTTTAGAACTAACTTCTTTTGAACCATGATACAACTTTATCTTTAGCTCCAGTAAATTTATTTCCTACTGAAGCCCAAAAACCTGGCTTTTCTGTAATTGGAAGTACAGTTGAAGTTATCTTATTTGCTTGATTTTCTGTTAGTGTTTGTTTTTCAATATCTTGTTTAATAAATGTATCCAAAGAGTAATATTTTGGATTGTTAATTTCAGAACTTTGAGCAGGTTTTTCATCTTGTTTTATATTTTCTTGAGACTTATCT…	1014	gi|118350731|ref|XP_001008644.1|Bifunctional endo-1,4-beta-xylanase xylA precursor, putative [Tetrahymena thermophila] >gi|89290411|gb|EAR88399.1| Bifunctional endo-1,4-beta-xylanase xylA precursor, putative [Tetrahymena thermophila SB210]	XP_001008644	1.38e-11	0.429	0	0	no IPS match	26214.6	4745.92	3448.67	13455	16679.4	13372.2	1667.75	9541.75	31500.9	0.70525	0.790897	-0.10188	0.82294	0.80564	-0.0938589	0.977869	0.9817	-0.00802141
5290	contig18077_1.exp	CATGTCCTGTGACAGAGGCACCTTGGTAATCGGAGAGCCGCTGATTGATATGCCACGGTGGAACAATCCTTGAGACATAGGCGACACCATATGAAGCAATACACTCGAAGATCCAGCGCTGCATCCTGCAATCGTGACGAGATTGGGATCTCCGCCGAATGATAGTATGTTCCGTTGTACCCAGCGTAAAGCGACTACTTGATCTTTGAATCCATTGTTACCGGGAGCTACTGCGTCGCCTGTGCTTAAAAATCCAAGAGATCCAATCCGATAGTTAATGGTGACAAGAACGATATCCCTGTCGAGTAGATAGTGAGGTCCGGCGAGGTCACTGCGCCCCGACATCGAGTAGTATCCTCCGGCGTGGATGAAGAATATCACTGGCAGTGGTTCTTTACT…	672	gi|220902980|gb|ACL83459.1|carboxylesterase CarE-7 [Bombyx mandarina]	ACL83459	3.88e-97	0.787	F:hydrolase activity	0	no IPS match	237890	242923	216468	174079	192277	218259	231991	228496	234501	0.06853	1.19272	0.0765381	0.93102	1.0033	0.00143049	0.0466873	1.1888	0.0751077
2305	GME-string_Contig_1314.0	TCATATTTTAGCTTCCATACAGACACATAACAGTGATTTTAGTCATTGGTATTGCATTACAAATAGCACATGTTATAAACAGAGATTTTTATTGTAATTTATGTGTGATGTAACAACATAGAGTTATGTGGAATCATGTGTAGTGGACGTAGTTACAATTCGCTGAAGCTTGTATTATTTATTTCATTGTACCATGTTCCAGGTTCATGCGACGACGCTGACACACAAACTAAATGATGGCCATGAAATACCAGTTGTGGCTCTCGGTACCAGTTTGGGGCATTTAGCTGACGGTACAAGGGTGTTGTCTACGAACCACTCGCTAGCCCGGGCAGTACAATGGGCCCTGGAAGCCGGGTACCGACATATCGATACAGCGCCACTTTATCTCGTAGAAGA…	1249	gi|183979239|dbj|BAG30781.1|similar to CG10638-PA [Papilio xuthus]	BAG30781	9.72e-85	0.618	F:oxidoreductase activity	0	IPR001395; IPR018170; IPR020471; PTHR11732:SF34 (PANTHER)	82355.5	106789	91937.3	61637.2	126210	96225.8	106097	110950	109892	0.96256	0.989469	-0.00459781	0.10298	0.859736	-0.0656347	0.487708	1.1509	0.0610369
5738	contig17506_1.exp	GTTGTGTTGTTAATCGTTGTAATCGCCATGGCGAGTGCGGATGATACACCTAAAAAAGTTTATTATGATGTTAACGAGGCACCTTCATTATTTGAAAAGTTTGTGAAGGAATACAATAGAGAATACAAGGATGAAACGGACAGAAAGACCCATTACGATGCGTTTGTAAAAAGTTTACATAGCATAAATGAGATGAACGCAAATCAACCTCACGCAACTTTTGGCATCAACCAATTTGCTGATTACACAGAGGAGGAAAGGAAATCTATGTTTGGATTTAAAAATCAGTAATTAAGGCGTCGCCAAAGAAACTGAGAGTAATTTAGATAATAAAAGTAACGATATATTTTTATATAAAAAAAGAAACATTGTTTAAAAATATGATATTCTAAGTATTTA…	860	gi|112983070|ref|NP_001037057.1|BCP inhibitor [Bombyx mori] >gi|4753670|emb|CAB41937.1| BCP inhibitor [Bombyx mori]	NP_001037057	3.82e-22	0.621	P:proteolysis; F:cysteine-type endopeptidase activity	EC:3.4.22.0	IPR013128; IPR013201; G3DSA:3.90.70.10 (GENE3D), PTHR12411:SF26 (PANTHER), SSF54001 (SUPERFAMILY)	453860	420168	364379	435943	321326	314683	895715	804875	920283	0.30518	1.15528	0.0626882	0.00046	0.472517	-0.325582	0.000610009	2.44495	0.388271
16514	contig02726_1.exp	TTTTTTGGGATAAGATATGCGGAACCGCCAGTGGGTCCTCGGAGATTTCAAAGGCCGGTGCGACGGATCCTGGCCGGAGAACTAACTGCATCCAAACCTTGTTCCGCTTGTCCTCAGCCAAGGTTAATGAACATTTTCGGAAATGAAGACTGCCTCTGCCTAAATGTCTTCAGTCCGAAAATGCCAGGAGACGAAAAAGGTTCTCCTGTCGTTTTCTTCATACACGGAGGCAATTATAGAACTGGTTCGGCGCACCCTTATGGGGGTAAGCATTTGGTTCAAGCAGACACGATAGTAGTGGTGGCTCAATATCGCCTTGGGTCTCTTGGTTTCATTACAAACGGTCGTAAGGATGCTTCGGGTAATGCGGGTATGTTCGACTTGCATGCCGCTATGTCT…	1304	gi|114050871|ref|NP_001040411.1|carboxylesterase [Bombyx mori] >gi|95102790|gb|ABF51336.1| carboxylesterase [Bombyx mori]	NP_001040411	7.82e-133	0.571	0	0	IPR002018; IPR010916; G3DSA:3.40.50.1820 (GENE3D), PTHR11559:SF55 (PANTHER), SSF53474 (SUPERFAMILY)	168444	138505	142948	216433	161450	117050	215674	194490	230034	0.64542	0.909007	-0.0414329	0.01035	0.702748	-0.1532	0.188047	1.2935	0.111768
16531	contig02707_1.exp	AACTGTTCTTCGACGCTGGATCCGAGGAGCGCGGGCACGCGATGAAGCTGATCGAATACCTGCTGATGAGAGGAGAGCTCACCTCTGACGTCACCTCGCTCATTCAGATCAGGCCGCCAGAACGCAAATCATGGAGCAGCGGCGTGGAGGCGCTCGAGCACGCGGTGAAAATGGAGAGTGACGTCACAAAGAGTATCCGCACCGTCATCTCGGAGTGCGAGAGCGACCCCAACTTCAACGATTACCATCTTGTCGACTACTTGACTGGTGAATTCTTGGAAGAACAATACAAGGGACAACGCGACCTTGCCGGCAAGGCTTCCACGCTCAAGAAGATGATGGACCGTCACGCTTCTCTCGGCGAATTCATCTTCGACAAGAAACTCCTTGGTATCGACG…	988	gi|11890404|gb|AAG41120.1|26kDa ferritin subunit [Galleria mellonella]	AAG41120	5.29e-69	0.86	P:cellular iron ion homeostasis; F:oxidoreductase activity; F:ferric iron binding; P:iron ion transport	0	IPR001519; IPR008331; IPR009040; IPR009078; IPR012347; PTHR11431:SF5 (PANTHER)	488776	646843	554756	658183	869146	996578	752678	750633	806573	0.06306	0.669745	-0.17409	0.01388	0.731801	-0.135607	0.516425	0.915202	-0.0384831
18650	contig00049_1.f1.exp	AGGTAATTAAGAATTTATTGTGGTGAGACGTGTGTGTCATTTGTCGTTGTAAGACATTTAAAAAAAGAACAACATTGAAAAATATAATATTGCTGTGTTGGTAAATTATTGATTTATAAAATATGTTTTTTAAAATAAGAACAGGATTAGTTATTGTTTTTACCATCATACAATGTCTAAGCTGTCTCGCAGACAGCCAAAGCTCAGACTTCTCACGTCTGAATTTCTTCGACATAGACCTTCTTCGATACTCAGCTGAGGATAAAAAGGGTAATGTGATATTTTCCCCTGCCAGTATAAAGTCTACCTTAGGCATGATACTGGATGGTGCAAATGGTGTGACGGCGAATGAAATAAGAAATGCATTGAGATTGTCGCCCAATAAAGATGACTTTAGAT…	1586	gi|226342884|ref|NP_001139704.1|serpin 11 [Bombyx mori] >gi|195972026|gb|ACG61175.1| serpin-11 [Bombyx mori]	NP_001139704	1.2e-133	0.564	F:serine-type endopeptidase inhibitor activity	0	IPR000215; G3DSA:3.30.497.10 (GENE3D), SignalP (SIGNALP), tmhmm (TMHMM)	27168.7	34986.8	35511.5	30622.6	9977.15	45698.4	44924.7	42587.4	44893.1	0.74107	1.13174	0.0537466	0.01454	0.737638	-0.132157	0.212901	1.53428	0.185904
4825	contig18685_1.exp	AGTTTTGCTTAAAAGCAAAGCACTGATTTTCAGCTGCAACCTGAAGTAAGGCTACACGGACGCGTGCAACAAACCCAGAGTGTTACCAATTTAACCTTTTATTTTGACCTGTGTAACCAATTTAATAGCAAAAGGTAAAATTATATTATATAGATACATACTTATATAAATGATGCATAAATAATATATTTCATTAATTAATTAAACATAATTTTTAACATATACAAATAATAATTCACCACAGTAATTATGTTAAAATTACACCTTCTTCAAATCTTTAGATTCCATTTCATTCAAACCCTCGAGGTGCGAAATCCCATAATATTCTCCCAAACTTTATATCAATTTAAACTAAAAGGTATTACTACAAAGATTTACTAAAACCCGAATTTGAATTTA…	1929	gi|114052150|ref|NP_001040220.1|triacylglycerol lipase [Bombyx mori] >gi|87248427|gb|ABD36266.1| triacylglycerol lipase [Bombyx mori]	NP_001040220	4.95e-132	0.617	0	0	IPR000073; IPR006693; G3DSA:3.40.50.1820 (GENE3D), PTHR11005 (PANTHER), SignalP (SIGNALP), SSF53474 (SUPERFAMILY)	52507.8	46389.6	73446.3	101913	125575	83463.4	118034	110739	108933	0.03464	0.554246	-0.256297	0.00311	0.510337	-0.292143	0.515013	1.08604	0.0358459
2085	GME-string_Contig_186.0	TCTTGTGGTGAACTGGCGATGATAAGGTGTCAAGTTATCAGTGTGCGGTCTCTGTGTTTATTTTTGTTACGATAAGGTTATGTTATTCAATAAATAGTGAATATTTTGGTTGGTTTCGATAGACACTTCCCAAATATTATAAATACGATATTTAACTGTATTAATGCCCAGTAGTCTTTCTAACCTTATAGTGGGTGGTTTAATACGAAAAATGAAGTTTTGTGCTAATCTTTCTTTTATGTTTACGGAAGGAAAGACTATATTAGAGAGATATGCTTTGGCAAAGGACGCTGGTTTTAAAGCGGTTGAAAGCGGATTCCCATTAGGTCATACGCTTGAAGAAGTTAGAGCAGCTAAGGAAAGTGCTGGAGTTCAACAAATATTGATAAACCTTAAAAC…	1571	gi|164459610|gb|ABY57912.1|hydroxypyruvate isomerase [Bombyx mori]	ABY57912	1.46e-107	0.746	0	0	IPR012307; IPR013022; PTHR12110 (PANTHER)	205716	217817	101163	243312	108434	301539	152575	286215	152708	0.56342	0.803164	-0.0951956	0.72018	0.887063	-0.0520458	0.790387	0.90542	-0.0431498
16407	contig02857_1.exp	GTCGGCGTTTGCCCATCATCTTAATGGGGCGCCGCACGTAGCGTCAGCTAGGCTAAAGGGTGGTGACGTGGACGGTAACATCACCTTCACTCAACTGGACGACAATAAAGTCAGGGTTCAGGGCACCATCATTGGTTTGACTCCGGGACAGTACGGGTTCCACGTGCACGAGAAGGGAGACCTTAGCAATGGGTGTGCTTCCACCGGCGCACATTACAACCCTGAAAATCAACCCCATGGCCACCCTGATGACAAAGAGCGCCACGTCGGAGACCTGGGCAATGTAGAATTCGATGCCAACAACATCGCGACCATAGACTTCGTTGACAGCGTACTCTCATTGGAAGGAGACCATAATATTATCGGCAGAGCTGTGGTTCTTCACGAGAGAGCTGACGA…	443	gi|73671225|gb|AAZ80044.1|diapause bioclock protein [Bombyx mandarina]	AAZ80044	1.55e-50	0.732	F:copper ion binding; P:superoxide metabolic process; F:superoxide dismutase activity; F:antioxidant activity; F:zinc ion binding	EC:1.15.1.1	SignalP (SIGNALP)	267149	243047	225896	226737	253522	220690	328624	336702	373533	0.49576	1.05014	0.0212457	0.00526	0.708558	-0.149625	0.00275777	1.48208	0.17087
541	GME-string_Contig_5861.0	CATTAAGTTCAGACTTGACACGTTTCGTTTTATTTGTGACCGATTTTCATTTTACTTTTTAACAATGAAAGGAGCTGTGATCGTCCTCGTCGCTATAGTAGCGATGGCTTCGGCCCAAGACAGAGTCAATGTAGTGGATGAGAATCCCGATTATAGAGTTAAAGTCGTAGACAACAGCGATCCCAACGGCCAAGACACTGTAATCACGAACCCTGACCCTGGCTTCTACAGGCCCACAAACCCCCAAAATGGTGGGGACTTCGTAATCAACAACCCCGACCCACAGTTCTACAGGCCCACGAACCCAAACTCCAACGGCGGATACGAACCAATTAGCACCGGACCCGCATTGGTTGAAGGCAGCCGTCCTAGTCCCAACTACCCCTACAAGCAATATGC…	559	gi|116780375|gb|ABK21656.1|unknown [Picea sitchensis]	ABK21656	8.91e-07	0.4375	0	0	SignalP (SIGNALP)	409624	351936	232039	249836	249631	261606	560940	504625	552294	0.21355	1.30553	0.115785	0.01956	0.614144	-0.211729	9.12352e-05	2.12576	0.327515
16326	contig02961_1.f1.exp	AGCAGTGGTATCAACGCAGAGTACGCGGGGAGTGTGTGGCTGCGTGCAACTCAGGAATTATCAGTTGGAAATTCTGTGAAAACAAATATGACGCGCTCGTTATTTATATTGGTATTTGTTTGTATAGTGAACATATCATTACAGAAATCGAGTCCAGAAGACGACAGCTATGTGGCGGCGGTGGTAGAGTTCAAACTCACCAGTGATTCTTCTGTGGCCTTGAAAGAATACGTTCAGTATATAAAGAATGCAGCTGAACAAAATGCAGATATCATAGTGTTTCCTGAAATGACGCTAGTTAGAAAGTTGGAAGTCATGAAAGTACCATTCCATGGACTATTGCGAGAGTATCCCATACCAGCTCTACATCCCGAGTTGTATGATGAGCCTATTGTAGCC…	1512	gi|158289805|ref|XP_311447.4|AGAP010733-PA [Anopheles gambiae str. PEST] >gi|157018504|gb|EAA07047.4| AGAP010733-PA [Anopheles gambiae str. PEST]	XP_311447	6.74e-62	0.545	P:nitrogen compound metabolic process; C:extrinsic to membrane; F:hydrolase activity	0	tmhmm (TMHMM)	120547	118747	124987	136953	152921	152849	166408	163253	154421	0.00967	0.822818	-0.084696	0.00059	0.752517	-0.123484	0.0978498	1.09342	0.0387876
1912	GME-string_Contig_2259.0	GCATATTAATATATTTTGGACTCTATATATTAATAATATGTGTATCGATTTAACTTTGTACAATATTTATATAATTTTCAAAAGTAATAATATCGTACTTAATAATATCACTAAGTTATAGAGCACTGTAACCTCAAAATAACATATTTATTAGATTTATTTGACTGTACGTATTATGATTATTGATTATTAATATGGATATAAAAATATTGGCACACTGTACTGCATATATATTATATTTATGCGTCTTGGGCCAGCCAGATATCAGACGTGCAGTCTCCACCAGGATACCTCATTTCATGCGGCAATGCAGGTCCATTAGGTTCCTTCCCGAAGTCAACATAGAAATTGGGATCTAGTTGCAATCCTCCCTTTTCTGTGTCTACATCTATTTTTGCT…	1760	gi|91092064|ref|XP_970689.1|PREDICTED: similar to selenium-binding protein [Tribolium castaneum]	XP_970689	2.92e-168	0.732	0	0	IPR008826; IPR011048	26457.8	13712	15272.4	11566.4	22892.1	34591.9	37873.7	26105.6	23117.6	0.59047	0.802923	-0.0953259	0.15521	0.636558	-0.196162	0.495402	1.26135	0.100836
16789	contig02401_1.exp	AAGCAGTGGTATCAACGCAGAGTACGCGGGGAGTAGTTACCAGAACACTTCACATAACGCACGAATACATCGCACCATGGAAAACGAAACGCCAAGTCTGGAAACCATCATCAACAACAATCTCAACGGCCGAGACCTCGAAGAATTCAATAGAATTTATTATGGCCGAAAAGATAACCTTGAAGTCAAGCTAAAGGAGTCATCAATTGCAGCTGCCAAAGAGGGCGATTTCGAAATTGCTGCTTACGCGTTCCCAGCTAAAAAGGAACAAACAAGACCACCGAGGATCGTCAAAGTCGGCGTGATCCAACATTCCATCGCTGCCCCAACTGACCGTCCAGTCAGCGAACAAAAGAAGGCTATTTTCAGCAAAGTGAAAAGGATCATCGATGTTGCTGG…	1434	gi|170035237|ref|XP_001845477.1|aliphatic nitrilase [Culex quinquefasciatus] >gi|167877127|gb|EDS40510.1| aliphatic nitrilase [Culex quinquefasciatus]	XP_001845477	4.73e-134	0.723	P:nitrogen compound metabolic process; F:hydrolase activity, acting on carbon-nitrogen (but not peptide) bonds	0	IPR003010; PTHR23088 (PANTHER)	54259.4	45176.1	54081.6	53163.2	53249.4	58341.7	53701.8	54749.5	50452.7	0.339	0.931793	-0.0306805	0.61167	0.966099	-0.0149783	0.414832	0.96449	-0.0157022
14765	contig04803_1.exp	TACAGATAACGGCGGCGCCGCTGCAGGATTTAACAGTAACGCAGCTTCTAACTTCCCACTGAGAGGGGTGAAAAATACATTATGGGAGGGTGGACTGCGGGGAGCGGGTGCTCTATGGAGTCCGTTGCTGACGCACAAGAATCGAGTGGCAACACAACTCCTACACATTTCTGATTGGCTGCCCACCCTGTACAGTGCAGCGGGAGGGAACACCAGTGTATTTAAAAATATCGATGGCATTGACCAGTGGGAGGCACTGTCTAAAGATTCCAAGTCGGAGCGGACTACATTGTTGCATAATATTGATGATATTTGGAAAAATGGAGCAATTACTGTCGACCAGTGGAAGGTTGTTACAGGTACAAATTACGACGGTAAGTGGGACTCGTGGTACGGTCC…	854	gi|195380485|ref|XP_002049001.1|GJ21349 [Drosophila virilis] >gi|194143798|gb|EDW60194.1| GJ21349 [Drosophila virilis]	XP_002049001	2.11e-73	0.667	P:metabolic process	0	IPR017850; G3DSA:3.30.1120.10 (GENE3D), PTHR10342 (PANTHER), PTHR10342:SF19 (PANTHER)	28104.8	15116.1	32418	13846.1	16884.8	30180.7	18017.1	27109.5	39474.9	0.53411	1.24178	0.0940451	0.73113	0.89406	-0.0486334	0.378894	1.38892	0.142678
376	GME-string_Contig_6294.0	TTCATTTCGACAGGATGCATATGCACACTGTATTGTTATGTGCTCTAATTTTTGTGATACCCGGGCAAGGTCAAGATTTTACAACACGATTTCCAGATGACTCCGAACAGACCACAGTGCACCCGAGGCTTGCCGAGGGAGAGAAAAAGATGAGCGACAGTATCTTGGAGATCCTGGAGCACTTCAAACAACCAGATCCCGTGGGCCTGCCAGGTGCTGAAGTTCCCGACCCATATTCTGTTCCTGATATGAAGCAGTCCCTCGCTTTTGGCACAGTGCTCTATTTTAAAAACACTGCGGTTTACGGTATCAGTAAATTCCGCATTGTGTATATAAATGCAGAGATTTCAGCCATGGAAGTCCAAGCAATAATGACAATAGACAAGTTACAAGCACGTG…	2185	gi|91092724|ref|XP_972731.1|PREDICTED: similar to conserved hypothetical protein [Tribolium castaneum]	XP_972731	1.74e-120	0.695	0	0	IPR002198; IPR013053; IPR017943; PTHR21285 (PANTHER), SignalP (SIGNALP)	175535	81530.2	121778	147656	103674	99323.5	72823.3	150518	77959.5	0.77898	1.08039	0.0335813	0.52355	1.25736	0.0994592	0.606285	0.859255	-0.0658779
2309	GME-string_Contig_1307.0	CTAAAATACAATACGTTTATTATTAAATATAGCACAAATTTATATTATTTACATATAATATTGTTATCAAATAAAAACTACAAATTGTATCTTGCTATACAAGGCACTCCCGCTTCGCAATACAGGCTGTCCCAGAAATTGGTCCTGTCCCGGTCAGCTGCGTGGCCCACAGTGGGATGTTCTTCCAAATTCAAATATTCCTTGCCAGTACGAGTGTACGGTTCCCATTTTACACCGTAACTGTTGTCCGGTGTCGGATTGCCAGTTTTAGCAAAATCAGTCCACAGTTTCGTCACTTTGAATACTATTTGCCTCACTTTTTCTTGTTTTTCATAAACATCTTTGGTCTCAGCATTGTTAAACAAATAAAACAAATCATCCGCATGAGCCACTCCTTTT…	876	gi|162462783|ref|NP_001104822.1|carboxylesterase-6 [Bombyx mori] >gi|160694399|gb|ABX46627.1| carboxylesterase-6 [Bombyx mori]	NP_001104822	1.9e-32	0.515	F:hydrolase activity; F:carboxylesterase activity	0	IPR002018; G3DSA:3.40.50.1820 (GENE3D), PTHR11559:SF27 (PANTHER), SSF53474 (SUPERFAMILY)	70504.1	59740.9	64349.5	73939.9	83334.8	73455.9	55847.7	63317.9	72468.9	0.05469	0.843384	-0.0739747	0.87163	1.01545	0.00665659	0.0872923	0.830556	-0.0806313
6655	contig16256_1.exp	AAATATTTTTGGAAAATATCTTGAATTTTTAAGATTTATTGATTTTCCTAGGAAAATTATTAAACATAAATTTCATTGAATTAAAAACTAATATAAAATATATATAATGGGCAAAAAATCTGTTGTTGCATTTATCAAAGATTTTTATTACGATCCCTTCAAATGGTCAGTGGTGAAGAGTGTTGGATTTTTCACAGTTGGAGTTGTGATTGCCAGCGAATGTACAGGGCTTGAGCTAATGCCAGCTACACCACAGTAAAGTTAAAAATAAACAATACCTCTAACTAAATAAGCAAAATAAAGTTAAAAATGTTATATTATTTATTGTTATTTTATCTCACACAAACTGTGATGTGTGAAAAACAACCAAATTTTGTTCTTGTGTTAACAGATGATCAA…	1836	gi|157106230|ref|XP_001649229.1|sulfatase [Aedes aegypti] >gi|108879923|gb|EAT44148.1| sulfatase [Aedes aegypti]	XP_001649229	2.66e-111	0.647	C:lysosome; F:N-acetylglucosamine-6-sulfatase activity; P:glycosaminoglycan catabolic process	EC:3.1.6.14	IPR000917; IPR012251; IPR017849; IPR017850; PTHR10342 (PANTHER), PTHR10342:SF4 (PANTHER), SignalP (SIGNALP)	15299	30997	28782.2	24231	28115.4	22800.8	35044.7	44405	42926.9	0.99666	0.999082	-0.000398751	0.05057	0.613501	-0.212185	0.00893766	1.62849	0.211786
1592	GME-string_Contig_3163.0	ATCACTGTCTCCCGTGGTGTGCAGTTGGCGTTGAGGACTTAATTTTTTTTTGCTACAATATGCTGCGTATGGTGTTATTCGCTTTTGTAGCGGCCGCGTCCGCTAGCGCCGTCCACGAGGGGAAATGCCCTGACTTCAAGCCGGTGGATAACTTCAACTTGACCGCCTACCAAGGAGTGTGGTATGAAATCTCCAAGACGCCCAACGACGCAGAGAAGAATGGCAAGTGTGGACAAGCGGAATATAAATTGGAGGGCGAGGTGGTGAAGGTGAAGAATTCTCACGTGGTAGACGGAGTTCAGAAGTACGTTGAAGGCACCGCCAAGTTTGCTGAAGACGCCAATAAGAGTGCTAAACTCTTGGTGACCTTGACCTATGGAGCCGTAAACCGAGAATCTC…	1388	gi|1146408|gb|AAA85089.1|gallerin	AAA85089	1.28e-104	0.707	P:protein-chromophore linkage; C:extracellular region; F:pigment binding; F:serine-type endopeptidase activity; F:thrombin activator activity; P:transport; F:transporter activity; P:blood coagulation	EC:3.4.21.0	IPR000566; IPR002345; IPR003057; IPR011038; IPR012674; PIRSF036893 (PIR)	356870	286913	241255	200128	175934	149888	150501	115580	195394	0.03082	1.68274	0.226018	0.02579	1.91785	0.282814	0.474824	0.877413	-0.0567961
3697	contig20220_1.exp	TCGACTGTTGTCTTCAGTACTATATAGGAATCACCTTTATAGAATTTTCCGTAATCTTTCTGTGACACCGGTTCTGGGTTGAAGTCCTTTATCCTCCAAACTTCGACTCCAGCTTGGCGGCCAGCGTTAGCAAAAGCCGGATGAACCGAGGCCTTTCTTTTGATGTCCTTGTCAGTGAGAGACGTGATCTGTGGAGAAACTGGTGCGATGGCCTGCTGCCGTGTGGTGGTGCGGCAGTTGACCGCTACAGTAAGCGCTGCAAGCGCTACAATGTGCAACACCCGCATGCTAATATATATATTTTATACTTTTTTTTTTAATAAATTCACTACGGCACAAGTGAGTTATCGCTCAATAACTTAGAATCTCTCCCCGCGTACTCTGCGTTGATACCACTGC…	401	gi|242004672|ref|XP_002423204.1|conserved hypothetical protein [Pediculus humanus corporis] >gi|212506169|gb|EEB10466.1| conserved hypothetical protein [Pediculus humanus corporis]	XP_002423204	7.5e-13	0.661	0	0	no IPS match	806864	1.52449e+06	1.21889e+06	631132	752476	729570	945111	1.26634e+06	936328	0.08593	1.68005	0.225322	0.59797	1.12786	0.0522538	0.0397547	1.48959	0.173068
2555	contig22002_1.exp	TTGGCAAAATAAAATGAGACCAGTAGAATTATAAACTACTATTCAACCTTGTTTTACAGCTTGACTGTAGCTGTAAGGTCGGATAGGGCTAGCCTTTCCTTGACTGTCGTAGAAATTGACAAGCTGCTTCACCGTACCAGGCCCAGGAGTTGAGATTGGCTTTGAAGCCGGCGTAGGGTTGACTGGTACAGGCGTGATTTGTCCGGTAGGTTTCGATGGAGCGGGGGCAGGAGATGTTGGTTTTGTCGTCGCAGAAGGAACAGCCGGCTTGACAGTTGTTTGTACTGGAGTATTTGTACCACCTGGTTGAGCCGGTAATGTCTGAACTGGGGTTTTAGCCGGTGGAGCAGCTGGTCCACTAGGTGGCGCTGTTGGCTGTGGTTTAGCAGCTGGTCTTAC…	580	gi|116788175|gb|ABK24783.1|unknown [Picea sitchensis]	ABK24783	1.78e-32	0.61	0	0	SignalP (SIGNALP)	170925	184000	189316	88810.6	82936.5	100281	191537	207745	229612	0.00026	2.00068	0.301178	0.08366	0.865394	-0.0627862	0.00061005	2.31187	0.363964
3086	contig21210_1.exp	AAGCAGTGGTATCAACGCAGAGTACGCGGGGATTTCCAAACCGTACATCGGAAAGAGAGTACCTGGGTACTTGTCGAAATAAAATAGTGAATTAATTTATATTTGAATAATATCCGGAAACATGTCGAGAATCGGTATCAACGGATTTGGCCGTATTGGTCGCTTGGTGCTTCGTGCTGCGATAGAAAAGGGAGCTCAAGTTGTTGCCATCAACGACCCCTTCATTGGTCTGGACTATATGGTCTACCTCTTCAAGTATGATTCTACACATGGTCGTTTCAGGGGTACTGTAGATGCCCAGGATGGCCAACTGATTGTTAATGGAAACAAAATCACTGTATTTTCTGAAAGAGACCCAAAGTCTATCCCTTGGAGCAAGGCCGGTGCTGAGTATGTAGT…	1324	gi|109119903|dbj|BAE96011.1|glyceraldehyde-3-phosphate dehydrogenase [Bombyx mori]	BAE96011	3.45e-160	0.953	C:cytoplasm; F:NAD or NADH binding; P:glycolysis; F:glyceraldehyde-3-phosphate dehydrogenase (phosphorylating) activity; P:gluconeogenesis	EC:1.2.1.12	IPR000173; IPR006424; IPR016040; IPR020828; IPR020829; IPR020830; IPR020831; IPR020832; G3DSA:3.30.360.10 (GENE3D), SSF55347 (SUPERFAMILY)	21997.9	20156.1	8046.53	14493.7	17235.8	32888	19218.6	18683	19814.6	0.54152	0.776888	-0.109641	0.5986	0.869783	-0.0605893	0.709011	0.893199	-0.049052
2291	GME-string_Contig_135.0	TAAAATATCATACTTTTTATTATAAAAAGGTAATAAAATGGAAATAAATATCTAAATAAATATGTTCACTTATCCTAAATACTTAGGTACGTACAAAATCATAAGGCGCTACATGGAACAACAAGTCTTGACTTATATACCTAACTACAAAATTAAGTTTATAGACTTGTAAGGATTTACACGTCAAACGAGACTAATATATCATCGTTTGAAAGCTTTCAAATGAGGTTTATAGTCTCACAACAGCGTCCACACTTGGTTTTGTACAAAATTCTTATAAAATAATATCACTTGGTGCATGATGTGGCGAGTGGTTCACTTGCCCAAGAGGATCTTGCGGCCAGCACCTAAGTTCTGACCAGCCTGGGTGGCACCCTTGTTGGAACCAGCCTGTAATCC…	953	gi|183979237|dbj|BAG30780.1|muscle protein 20-like protein [Papilio xuthus]	BAG30780	1.54e-94	0.914	0	0	IPR000557; IPR001715; IPR003096; IPR016146; PTHR18959 (PANTHER), PTHR18959:SF3 (PANTHER)	36740.4	33143.8	27607.4	24512.5	30740.9	25224.2	30870.1	34229.1	52223.9	0.1614	1.21141	0.0832922	0.40703	0.830967	-0.0804164	0.150381	1.45784	0.163709
2420	GME-string_Contig_1038.0	AAGCATTTCGGCGGGAAGTTAACTCACAACGTTGTCAGAGTCTGCACTGAAGTCATTCTAGTTATAGCCGACGTTCTTATTAGACGTATATTTTTTACGTAAATAGTATATTTTATTTATATATAAAAAATGGAATTCGTCGGTAAGAAATACAAAATGGTGTCATCTGAAAATTTTGATGAGTTCATGAAGACGCTTGGCGTGGGCCTCATCACCCGTAAAGCGGCTAATGCCGTGACACCCACGGTAGAGCTTCGTAAAGACGGCGACAACTTCGTGCTGGTCACATCGTCCACCTTCAAGACAACGGAGGTGAAGTTCGTTCCCGGACAAGAGTTTGACGAGGAACGCGCTGATGGTGCGAAGGTGAAGTCAGTCTGCACATTCGAAGGCAACAAG…	803	gi|49532918|dbj|BAD26694.1|cellular retinoic acid binding protein [Plutella xylostella]	BAD26694	4.36e-62	0.824	P:transport; F:lipid binding; F:transporter activity	0	IPR000463; IPR000566; IPR011038; IPR012674	333450	379730	305475	266806	272756	259907	334238	360280	244515	0.02922	1.27416	0.105225	0.55462	1.08479	0.0353461	0.25749	1.17457	0.0698791
4208	contig19579_1.exp	GGGGACAAAAAAATTGCGAATCAAAATAAGCATTTGATTTTTAATTGATTTCTGTTATTTTCAATATTTTTTTGTCATTTTGTTTCCTGCTTATTTAATTACATTTTAGAATACACATTCAAATTATGTAGCAAATTATAAAAGTTAATGATAAGATACTAATGTTTCATTGGTAACTTGAAATATCTATCAGTGATTATATAGATTGGAATTTTAACCTACCTACTAAAATAATTTTATCATTACGATTGTTCAGTTCATAGTGTTACTTATCTATCGATGCGGACTACTATCTATACGTTGGTTCTACTCTTTTTAGTGATACAAGTAAGGTTTTCTTCAACGGACATGGACGCCCAAGGTTTATCAAGAGAAATAATTAAATTTTCTGCCAAGTTC…	1846	gi|156254836|gb|ABU62829.1|serpin-2 [Spodoptera exigua]	ABU62829	1.43e-104	0.718	F:serine-type endopeptidase inhibitor activity	0	IPR000215; G3DSA:3.30.497.10 (GENE3D), SignalP (SIGNALP)	601.117	1285.57	2992.55	787.116	1324.56	875.948	1052.7	2824.98	2451.1	0.4366	1.63315	0.213026	0.61698	0.770959	-0.112968	0.119729	2.11833	0.325994
3181	contig21027_1.f1.exp	AGTGTTACTTTAAATTTCAACATGGACTGACCATCTTGCATTGACGTTTCTTTTATTATTAATTCGTTTAAATAAATTTATTATTAATGGTTTGGTTCTAACGAGGTTTTTATTATAATTATCTATATAATATTTTAGTATTTACAATGAAAGTATATGTTTCTATTTTGTTGTGTTTTTATGTGCAATTTAATAATGTAAGTGGTGCAGTGTTACCAGATTTATATCGGCTGGATATAATACATTATAATGATTTCCATGATAGGTTCGAAGAGACTTCAATCGCGTACCCAGTGTGTAAATCAAACGATACGAACTGTATAGGCGGGTTCCCTCGTATGTATCAAGAAATACAGACGCTACTAAAAGAGAAGCCTGGCGCTTTGCTACTAAATGCTG…	1818	gi|158286203|ref|XP_308620.4|AGAP007140-PA [Anopheles gambiae str. PEST] >gi|157020356|gb|EAA04249.4| AGAP007140-PA [Anopheles gambiae str. PEST]	XP_308620	6.5e-102	0.579	P:nucleotide catabolic process	0	IPR004843; IPR006179; IPR008334; G3DSA:3.60.21.10 (GENE3D), PTHR11575:SF7 (PANTHER), SignalP (SIGNALP), SSF56300 (SUPERFAMILY)	14367.5	9867.05	17061.2	25402.6	15286.7	32214.6	18008.2	17499.3	36436.6	0.12009	0.566442	-0.246845	0.19511	0.573999	-0.241089	0.969776	0.986835	-0.00575564
4088	contig19736_1.exp	CCGAAACCGGAGTCGCTACCGAAGCCTCCGCTACCACGCCCACTGTGACTTGAACCGAAGCCGCCCTGGTCTGCTCCACCGAATCCACGGTCATTGCCGAATCCGCCTTGGCTGCCCCCGTATCCACTAGATCCGCGTCCGCTTTGTCCTGATCCAAATCCGCTTTGCCTACTTGGACTTGAACCGGAGCCAAATCCACGGTCATTGCCGAAGCCGCCTTGGCTGCTCCCGTATCCACTGGATCCGTGTCCACTTTGTCCTGATCCAAAACCGCTTTGCCTACTTTGACCAGAGCCAAATCCACGGTCATTGCCGAAGCCGCCTTGGCTGCTACCATATCCACTAGGTTGAGGCAAGGCGTAGCTAGCTACTGCCAGTGCCAACAATAAACACGCAATT…	486	0	0	0	0	0	0	0	159863	140540	121517	48473.6	53532.7	47610.2	181504	160106	192414	0.00127	2.82001	0.45025	0.06244	0.790077	-0.102331	0.000187218	3.56928	0.552581
3258	contig20924_2.r1.exp	AACATTATGACCGCCACGAGACGTGGTCGATTTGTTTGATACGTGTTCAGGGAAAACGTTCATGTTTATTTTATTACAACTATGTTAAGGATCAATACGACTTAGTGACTTTTGTGTTATAGAAAATAAGCTGGTTTGTGGTTAATAATTGCATGAAATAAGAGACGAGACGGATCTTCTTTCACCTTGAACCCAAGTTTTTATTATCAAGTGGTTTTCCTCGTAGGTACCTATTATAAGTGTTCGACATGATTTCAAGAATTTATTTTATACTTTTTGTTGCTCCCATCGTGTACACCACATCATCAAGTTCTGTTCCGCCTATAGACCAACATGTTCTCGAAGATATCTTCGGACCGTTGTCATATCTCGCCTCTGCATCTTCCCTCTCCCAGGCCG…	2969	gi|27733415|gb|AAO21505.1|AF413064_1serpin 3a [Manduca sexta] >gi|27733417|gb|AAO21506.1|AF413065_1 serpin 3b [Manduca sexta]	AAO21505	7.93e-143	0.675	F:serine-type endopeptidase inhibitor activity	0	IPR000215; G3DSA:3.30.497.10 (GENE3D), PTHR11461:SF46 (PANTHER), SignalP (SIGNALP)	11532.6	22323.4	19358.6	26307.9	8878.02	40334.2	20032.7	19796.2	16194.3	0.48403	0.704641	-0.152032	0.79953	0.949866	-0.0223376	0.518164	0.741832	-0.129695
4989	contig18463_1.exp	TCATTTACAAGTTCAAGGCAGTATATGCAATAACAATGTTTAAAATGTTTGTTTTTCTGTGTTATCTGATGGTGGTGATCACAGGATTGTGTGAAGCAAGACAAATTGATCCACCGGTAGTAAAGCCAGCTGAACCAGATGCCATAACGTGTAATTTCGATGGTCAAATCTTGAAGATAAATGAGACTTATGCTCCAGCCGATGGTAGCTGTATGTATTATACGTGCCATGGTTCAGGCAACATGTCGGGAGTTACTTGTGCTGATTTCAAAATTATAGAAGCCGAAGGCTGGACATATGTCGAAGGGGACAAGAGCAAACCTTATCCAGAATGTTGCGATTATGCCACACTTCAAAATTCTACGAAATTAAACGAGTAAAAAAAAACATATTTGTCAA…	432	gi|195456798|ref|XP_002075292.1|GK17235 [Drosophila willistoni] >gi|194171377|gb|EDW86278.1| GK17235 [Drosophila willistoni]	XP_002075292	6.69e-06	0.494	F:molecular_function; C:cellular_component	0	SignalP (SIGNALP)	12487.5	15310	3634.89	1157.08	11929.3	634.503	2314.29	16208.5	13129.8	0.31069	2.29084	0.359994	0.98996	0.99304	-0.00303324	0.345531	2.30689	0.363027
3659	contig20268_1.exp	GTTTCTATTGGTATATAATAAGACAATAAGCCTAATGAATAATACATTACAATGGATATTCTTTAATTGATAATGTTGTAATGAGGACAATAGTGAAGTGAATTAAAATGAGTCATACGTTTCTTAAATTTATTTATTTTGTGCAGTTTTATTAGTTGAAGTTAGTTTCTCAAATTCTAACACTTCCACGCTGCTTTAGGGCATTTCTTTAGCATTGCAATTCCTGTACAAGTAAATACATCGTACGCCTTGCAAGGCTCGTCTAGGTACTGCCTAATATCTTTATCGACACAATCCTCTATAGCCTTGTTCACAGCACTCGACCAATCCTTGTGTTTATCAGCCCATTGTAGTAAATGGTTTTTATAAACTTCCTTGTTAAGTTTGTTCTGATCGGTT…	669	gi|116245495|ref|XP_001230506.1|AGAP012658-PA [Anopheles gambiae str. PEST] >gi|116133120|gb|EAU77839.1| AGAP012658-PA [Anopheles gambiae str. PEST]	XP_001230506	0.000292	0.4411	0	0	SignalP (SIGNALP)	77750.6	70781.4	145591	268666	109593	90519.1	123063	82785.7	103091	0.39607	0.627425	-0.202439	0.86144	0.95204	-0.0213448	0.407746	0.659032	-0.181094
582	GME-string_Contig_5769.0	TATGGTAAATAAATTTTTTAAATCTTACTTTAACATCACATAAAAAATATTCTAATGCGCGTGTTCACTATGTGATTATTAGCAGAATCTTAAAACTTTTATATCTATAAATGCAAACTGTTTTCACTTCAATGCATTTTCGTATCTGGAGGAAATATCTTGCCAGTTGGCGACATCAAAGATGGCTTTTACGTAATCAGCTCGTACATTCTTGTATTGCAAGTAATAAGCATGCTCCCAAACATCGATACCAAACAGAGGAATCAGACCTGTTGTTGCCTGCAAAGGATCCTGGTTCTGACAAGTGGCTATTTGGAGTTTCTTCAGTTGCTTATTATAACCCAGCCAACCCCAGCCGGAGCCTTGTACAGCCACGGAAGAAGCAGCCAGCTGATTCTT…	944	gi|148719710|gb|ABR08302.1|putative mitochondrial Mn superoxide dismutase [Galleria mellonella]	ABR08302	2.32e-111	0.889	F:metal ion binding; P:superoxide metabolic process; F:superoxide dismutase activity	EC:1.15.1.1	IPR001189; IPR019831; IPR019832; IPR019833; PTHR11404:SF5 (PANTHER)	13101.8	6647.02	16461.9	15222.4	25603.6	22237.3	25937.7	32908.5	21385.5	0.10011	0.574198	-0.240938	0.02935	0.451328	-0.345508	0.275665	1.27224	0.10457
6075	contig17054_1.exp	CGCCAACTTGCATCTAGAACGTTCCTACGAGTACCTGCTATCTGCTGCGTACTGATGGATTTAGCAAGCTGTTCAAGAAGCTATCGGACCGGCCTGGGAGAAGACAATCGAGCTGATCAAACATATTACTAAGAGAGGTGGCGAAATGAACTTCGCGCAGCGCAGCACCCAGCAACCGGCTGAACGCAAGAACTACACAGTCGAGCTGCACGAGCTGGAGTCCCTCGCTAAGGCCCTCGACACCCAGAAGGAGATCGCCGAGAGGGCGTTCTACATCCACCGCGAAGCCACCAGGAACAGTCAGCATCTTCACGACCCTGAAGTCGCTCAATATCTCGAGGAAGAATTCATCGAGGACCATTCCAAGACCATCCGCGAGCTCGCCGGCCACATCACCGA…	1144	gi|17901818|gb|AAL47694.1|AF329683_132 kDa ferritin subunit [Galleria mellonella]	AAL47694	4e-74	0.729	P:cellular iron ion homeostasis; F:oxidoreductase activity; F:ferric iron binding; P:iron ion transport	0	IPR001519; IPR009040; IPR009078; IPR012347; PTHR11431:SF2 (PANTHER)	607528	1.17528e+06	556057	1.79521e+06	1.98857e+06	1.75036e+06	1.48819e+06	851219	1.71114e+06	0.00729	0.422624	-0.374046	0.15418	0.577418	-0.23851	0.138543	0.73192	-0.135537
4504	contig19165_1.exp	AAGCAGTGGTATCAACGCAGAGTACGCGGGGCCTCTTCAATTATACAATAGCTAGGTCTTTGCCTGTTTTCATTTTTTCACTCTAGTTTGCCGTCTTCACATTTAGAAAGAGCAACATGTCGAAGATAAAGGCTGGACCCGTCGTTGACATCCTTGGCGATGAAATGACAAGAATTATCTGGGATCTGATTAAAAATAAGCTTATTTTACCATTTTTAGACATTGAATTGCACACATATGACTTGGGCATGGAATATCGTGACCAGACAGATGATCAGGTCACCATTGATTGTGCTAATGCTATAAAAAAATACAATGTTGGTATTAAATGCGCCACCATAACACCTGATGAAAAAAGGGTGGAAGAATTTAAATTAAAAAAGATGTGGAAGAGCCCTA…	1508	gi|114051866|ref|NP_001040134.1|isocitrate dehydrogenase [Bombyx mori] >gi|87248167|gb|ABD36136.1| isocitrate dehydrogenase [Bombyx mori]	NP_001040134	0	0.923	0	0	IPR001804; IPR004790; IPR019818; SSF53659 (SUPERFAMILY)	48950.4	43181.8	39112.2	55034.9	40276.2	60130.4	57692.4	53959.4	57866.4	0.28891	0.844333	-0.0734865	0.01508	0.77422	-0.111136	0.483884	1.09056	0.037649
15898	contig03458_1.f1.exp	CTTCTGATCTATACGTACTATTCAGTCACTAGTCAGTTGCTTTACTAGTTCTCGTATCTTAGTGACCCTGTAGTAGGTTAACTTTAATAACGCGAATATAATTGTGTCATCGTAATATTTTGACCTTATCTATATTTGTTTTATAATAGAAAATAAATTAAACAACTTCATTAAAAACACAAATATCTTTAAAATCATGTTGTCTACATTTAATCTGCTAATTGGGATATTAATTATTTTTAACTTTAGTTTAGTTGTTACAGGAAGAGAATATAATAAGCAACAACTATTGAATCAAAATGTAGACTTTTTATTACATGAATCAAATGTGAAGCCAACTTCACCGAAACGGGATTATGTGGCACAGTCGAATCCACAAAATACTCAAATAAATAAACA…	1966	gi|195432134|ref|XP_002064081.1|GK19979 [Drosophila willistoni] >gi|194160166|gb|EDW75067.1| GK19979 [Drosophila willistoni]	XP_002064081	3.12e-81	0.654	0	0	IPR018998; PTHR12439 (PANTHER), SignalP (SIGNALP), tmhmm (TMHMM)	9165.76	6600.85	6605.41	11953.5	7551.89	6967.1	9848.22	12443.2	13486.8	0.48781	0.845106	-0.0730889	0.03161	0.625299	-0.203912	0.17963	1.35152	0.130824
1025	GME-string_Contig_4671.0	GTAACAAACAAGCAAAAAAGTTTCTTTTCATATTTATAACATTAATAAGGATAACATATTAAATAACATATTAATTAATAAGGATACAATATTAAAATACAGCAATTTTAACAAATAATTTTAATCAGTACATCGATGACGCTAATTATTAGCCTCAGTGTGCCTCTTTATCCAGCCAACGAACGAAGCGACATCGGTAAATAATGTGTATTGGGTGTTATCACAAATTGGTTCATTGGGGCGCGATAAGGCGAGGGAAACGATGCCACGGACATGCCAAGCGCCAGTAGCATTAGCTGATGACTCTCCAGTAACGTCAGGAACAAACACTTGGTATGCACCACCGCTGTCACCGTTGCAAGCTGAGGTACCATTCCTGTATCCAGCGCAGAATTTCCT…	1660	gi|56418411|gb|AAV91013.1|hemolymph proteinase 16 [Manduca sexta]	AAV91013	1.47e-129	0.568	P:proteolysis; F:serine-type endopeptidase activity	EC:3.4.21.0	IPR001254; IPR001314; IPR009003; IPR010916; IPR018114; G3DSA:2.40.10.10 (GENE3D), PTHR19355 (PANTHER), PTHR19355:SF59 (PANTHER), SignalP (SIGNALP)	60155.5	53558.8	53847.4	53879.2	4972.87	49488.2	64789.3	57936.9	57623.2	0.27884	1.54662	0.189385	0.25093	0.929094	-0.0319402	0.203243	1.66466	0.221325
7556	contig15056_1.f1.exp	TGCAAAGAAGGGTTAAAAATCGTCATGTCGTATAAGGTGGCCCAATCATTTTGCCTCTGTTGTTTTTACTAATATTCGTTTCTAATTCACCCTTTTCAAGACTTGCTCACTCGTTACTTTGTCTGTTCCAGCTTATCCTTTCACATCTCAAATGCCCCAAGCATCTTTATTTCTTTTTGCGTCATTCCATGTTTCGCATCCATACAATGCTATGCTCCAAATGTAAGTTTTTCATAAATTTCTTACGGATTTTTTTCTTTATTTTGTTATCATAGAACTGTTTTGCGGTTGTTATTCTAGCTAATTGATAGTGACTATTACATACAAGGCAAAACATAGGGTTAATTTCCAATACAAGGCAGCCCTGCTTCGCAATACAGATTGTCCCAAAACTGTATT…	2010	gi|162462783|ref|NP_001104822.1|carboxylesterase-6 [Bombyx mori] >gi|160694399|gb|ABX46627.1| carboxylesterase-6 [Bombyx mori]	NP_001104822	1.72e-117	0.586	F:hydrolase activity	0	IPR002018; IPR004838; IPR019826; G3DSA:3.40.50.1820 (GENE3D), PTHR11559:SF27 (PANTHER), SSF53474 (SUPERFAMILY)	132017	105238	115572	122104	117969	146668	89354.4	88123.9	83578.9	0.39503	0.912309	-0.039858	0.01866	1.35153	0.130826	0.0101079	0.675019	-0.170684
3063	contig21246_1.exp	ATAAATTTTGCTTTTATTCAGTCATTCATCTCACTTAATTATGGAACTTCTTAAATAAATCAGCTTATAGGCGCCACTGTTGTAGTGGGACAAGGGGATGTCCTTAGTTGGCTTACATTAACTCCGCAAGTTCTTGCGCACACCAGACGACCAGGATTGGAATATGTTACCAAGTCGGTGCCACACACTGGATTATATTCTGAAGTTACAGGACAAGAGCTGATGCAGCTTCGTACATCGTTCGGCAAGCGATTGTTGCCGTTGGTAGGTGGAGTTGAGGGTTGAATCTGTTGCTGATTTTGTGGCGGGAATTGATTTTCACCTCCGTTCTGAATTGGATTCTGCCACGGGAACTGATTTTGCCCGCCATTTTGATTTGGTCTTGGAAACTGGTTTTGC…	668	gi|114053193|ref|NP_001040294.1|protease inhibitor 1 [Bombyx mori] >gi|87248661|gb|ABD36383.1| protease inhibitor 1 [Bombyx mori]	NP_001040294	9.21e-27	0.607	F:peptidase activity	0	IPR002350; PTHR21418 (PANTHER), SignalP (SIGNALP), SSF100895 (SUPERFAMILY)	48071	46428.7	49492.8	21294.1	26059.8	26196	88615.4	81631.5	72347.9	0.00022	1.95775	0.291757	0.00237	0.593551	-0.226542	0.000347668	3.29837	0.518299
2529	contig22050_1.exp	GCTGGCTGAAGTCAGGTACTTGTTCCATATTTTGTTGATTAAAGTTATCACTTTGTTGACCAAAATCAAATTTTTGCCCATTATTTACATCATTTATGTCATGATTTTGATCAAAAGTACTTATCTGTTCCATATTACTTTTTCCATTTTCTTCATTTAAATCTTGTCTTTGTTGTATGTTAAATAGTTTGTTACTGTGTTGATTCTCATTTTGCAATGCAATATCAGATTGATGATCTGTGTTCTGTTTATTGGTATCTTTCTTTTCTCCTTCTGTGTATTTAATTTGATTTACAAATGTATTCTGAGCAAAATTTTTATCTTTTTCTCCATTATTTTTATGATTGAATTCCTCGTTTTCATTTTTTAAATCTACAATTTTTTTTCAATGTTGGAGTG…	1266	gi|145504735|ref|XP_001438334.1|hypothetical protein [Paramecium tetraurelia strain d4-2] >gi|124405506|emb|CAK70937.1| unnamed protein product [Paramecium tetraurelia]	XP_001438334	2.19e-09	0.422	0	0	no IPS match	25755.3	31208.7	139951	62198.4	32942.7	51966	44174.1	6593.09	47627	0.68599	1.33858	0.126644	0.45189	2.00128	0.301309	0.359145	0.668861	-0.174664
3270	contig20908_1.f1.exp	CTTCAGTGGAGGTAACCTTAGTGGTCGTGTCTAACTGCGTACCAACATGTTGAAGTTTATCATATTTGCTCTCACAGTGGCTCTGTGTGAAGCTGGGCCAGCCAACAATGTGGTGAGACCATGCAGACTTGATGACCTGAAATGTATCCGTGACAACATATCCGCTAACTCGAACTGCAACGCCAACGTTCGGGGTTCGATTCCCTCGGAATATGTCATCCCCAGATTCAATTTCGAGACGCCATTTTTCAACGCTTCGTACATAGACAACAACTTGATCATCAGAAACAACGATGCTTGCCGGGTCTCGGAATTTTTCTTCAATGTAAAAGCTGACACATCTGTCCTGTCTGTCGACTGCCCCAACTTGGACTTGGAATCCGACCGCACCCTGATCCA…	2241	gi|9087198|sp|O62605.1|SI25_GALMERecName: Full=Fibrohexamerin; AltName: Full=25 kDa silk glycoprotein; AltName: Full=p25; Flags: Precursor >gi|3064124|gb|AAC38994.1| low molecular weight silk protein [Galleria mellonella] >gi|3150435|gb|AAC17486.1| P25 [Galleria mellonella]	O62605	2.12e-121	0.755	F:structural molecule activity; C:extracellular region	0	IPR009911; SignalP (SIGNALP)	23041	37532.2	382544	107586	119004	558611	35774.8	101088	89792.2	0.57949	0.564336	-0.248462	0.57766	1.95503	0.291153	0.281896	0.288659	-0.539615
3871	contig19999_1.exp	ACAAATCAAAACAGCAGTAAACCGGTTTTGTTTGAATCATCGGACAGAAAGAGAACATCAATAAATTTGTATCATCCTAATTAGTGAAGTTATACCTTATAGGTATGCCTCGTATTAAGAGGAAAATAATTTAAATTTATTACTCTTGTTTTTTCAGCTTTTGGAAGTGAACAATGTGGTTACAGTCATTTTTATTTGTTTTAACAATTATCAATCTAATAATAGCCGATGTTGGCGATGAATGTGTACCCAATAGGCAGATATCTGACGGTATTTGTACTCTAATCAGCAACTGTGAGGTGGCAATAAGATCGATTAAAAATAAAAATCATCATTCATTTGAAAGATGCGGTTTTAGTGGTCTGACTGAAATTGTATGTTGTCCTCGTACTACTGATA…	854	gi|56418393|gb|AAV91004.1|hemolymph proteinase 6 [Manduca sexta]	AAV91004	7.31e-74	0.521	P:proteolysis; F:serine-type endopeptidase activity	EC:3.4.21.0	no IPS match	13818.8	4413.53	4592.81	2290.33	3655.21	10077.5	2198.88	4832.81	3933.52	0.59448	1.42452	0.153669	0.28433	2.0816	0.318396	0.540443	0.684341	-0.164728
5281	contig18086_1.exp	AAGCAGTGGTATCAACGCAGAGTACGCGGGGATTCCCACTTCACAGTATTCTGTGAAGTGAGTAAAATTTTATAAACATATTTTATATAACATAACATTTTAATAAAATTATTGCAATGGCAGACCGTGTAAAGAGTTTTCAGCTCTTATTTGATCGTCCCAATGAGCCGTTGATTACACCTAAAGGCGAAAATGGAGCAATATTTCAACTTACGCAAGATCTATTGCCCGTAGACTATGAGGACAACGGGATCGCTCTGAATAACCGTTTTGGTGAGGAAGCAGATGAAAAAATTCCACTGAAACCACTGTCCAATCCGCCGCAGTTTCCTATAGCATCGCAATTGCCTACTGACGCAGACTTCTCGCTCTTTCTGCCAAG	382	gi|34556399|gb|AAQ75026.1|prophenoloxidase subunit 2 [Galleria mellonella]	AAQ75026	2.37e-43	0.83	P:melanin biosynthetic process from tyrosine; P:defense response; F:monophenol monooxygenase activity; F:copper ion binding; F:oxygen transporter activity; C:extracellular region; P:riboflavin metabolic process; P:coumarin biosynthetic process; P:lignin biosynthetic process; P:stilbene biosynthetic process; P:alkaloid biosynthetic process; P:oxygen transport	EC:1.14.18.1	no IPS match	19102.8	81438.6	70825.6	42390.9	33773.8	27088.4	14056.8	10946.8	60162.6	0.31454	1.65968	0.220024	0.31411	2.01215	0.30366	0.733584	0.82483	-0.0836358
2703	contig21749_1.f1.exp	TTTTTTTTTTTTTATAATAAATCATTATTTTATTATTAAAAATAACAATATGCTCGCATACTCAAGCAAACATTAAAACTAAATAATTCTACTATCTTTGTAACACAATCAGACTTAATAATATATGAAACTACTCATTCACACAAGGGTGATAGTAAAGATCATTGCAATCCCCAACAATATGTCACACTGGAGTTCCTTATACACTAAATGCACAAACAGTCAGGTCCATTCTCTTTACATCATACCACCCATGCCTCCCATACCACCCATTCCTCCCATGCCAGCCATGGGGTTAGGCTCCTTTTCTTGTGGAATTTCACAGATCACGGCTTCCGCTGTGGTGAGTAATGAGGCAACTCCACTGGCATCAGTGAGGGCCGTTCGCACAACCTTTGT…	1596	gi|58391242|ref|XP_318461.2|AGAP004002-PA [Anopheles gambiae str. PEST] >gi|55236687|gb|EAA13612.2| AGAP004002-PA [Anopheles gambiae str. PEST]	XP_318461	0	0.923	P:'de novo' protein folding; P:protein targeting to mitochondrion; C:lipid particle; C:mitochondrial matrix; F:ATP binding; F:unfolded protein binding; P:protein refolding; P:response to heat	0	IPR001844; IPR002423; IPR018370; G3DSA:1.10.560.10 (GENE3D), PTHR11353:SF9 (PANTHER)	19777.8	63901.3	13198.5	82896.8	82738.5	14313.2	100050	19799.9	97095.7	0.37615	0.538363	-0.268925	0.26255	0.446552	-0.350128	0.741006	1.2056	0.0812031
2426	GME-string_Contig_1024.0	GTACCCCGGGAACCATTGTAGATGTTGCAACAATCGGTACATGGCTTTAATTTCATTGCAAAGCAATATGCTGCTGTTACTAGCGTCCATAGCGGGGTTGGTGTCATTAGGAGCAGCCTGTACGCCTAGCGCTACCACAGTGAGCGGCACTCATGCGCCGGGTACTGTGTGCTCGGGAGATTTGATATTTTCTGACGATTTCGATTATTTCGACCTTGAGAAATGGCAGCATGAAAACACACTAGCCGGCGGGGGCAACTGGGAATTCCAATACTATTGTAACAACCGGACAAATTCATTCACCCATAGTGGAACACTATTCATTCGGCCATCATTGACATCGGATCAGTTCGGAGAGCCGTTCCTCAGCACTGGTCATTTGAATATTGAAGGTGGAGC…	1448	gi|171740915|gb|ACB54952.1|putative gram negative bacteria-binding protein precursor [Helicoverpa armigera]	ACB54952	0	0.892	0	0	IPR000757; IPR008985; IPR013320; PTHR10963 (PANTHER), PTHR10963:SF4 (PANTHER), SignalP (SIGNALP), tmhmm (TMHMM)	15465.7	137018	125262	183078	182137	21415.3	225385	204225	176848	0.61278	0.718374	-0.14365	0.05634	0.457979	-0.339154	0.257494	1.56857	0.195505
17213	contig01875_1.exp	TGGTATCAACGCAGAGTACGCGGGGATATATTCGTATTGCAGTCGTCAAAACAATCATGTTAACGAAAATAATTTTAATTGTTTCCCTTTATACTGTGAACGCGTTGTTAGTTAACGGTTCCACTGTTGGTCATAATGACGCAGAAGAAACCAAAGTTGGGCTCGAGAAATGCATCTACTCGAACTGTGTCTCATTTTGCAATAGTATAGGTTATATATTTGGTAATTGCATTGGAAATTCCTGCATATGCACTTTTCCTAAAGAGGAAAGCAGACTAGAAGATGTAAACAGCGCCTCTATTCGTTTGGACTCCTGCGTGGGAACTCGTTGCAGCCAACTGTGCCGGCGACTTGGTATCAATGGAGGAGTCTGTGTCGGGGATGATTGTGAATGCCGTC…	1330	gi|23208526|gb|AAN15783.1|6tox [Galleria mellonella]	AAN15783	1.04e-180	0.461	C:extracellular region part; P:defense response; F:ion channel inhibitor activity; P:pathogenesis; P:transport	0	IPR001947; IPR003614; SignalP (SIGNALP), SSF57095 (SUPERFAMILY)	6089.61	12637.6	18452	9961.74	15147.6	10334.6	16241.2	9701.51	15070.2	0.89044	1.04896	0.0207586	0.77081	0.906524	-0.0426206	0.517084	1.15712	0.0633792
17420	contig01621_1.exp	AAGCAGTGGTATCAACGCAGAGTACGCGGGGAATTGAAACACTTATTGTACACATTGTAACAGTAATTTTAAGTGTGAATATGTCGACTGATCAGGAAAAAGACCCCGCCGTCGTCAACCTACAGAATTATTTGAGAATACGCACTGTACATCCTAATATTAACTATGATGAGTGTCTCAACTATCTTCGTGCGCAGGCATCAGAGTTGGGACTACCAGTACAAGTGGTGGAAGCTGTCCCCAAGAAACCGGTTCTGGTTATGACCTGGGAGGGCTTGGACCCAGGTCTGCCGAGTATTCTACTGAACTCCCATATGGACGTGGTTCCAGTGTTCGAAGAAAGTTGGACGTACCCGCCATTTGAGGCGCGCATTGTAGACGGAGTGATATACGCGCGCG…	1299	gi|114052174|ref|NP_001040228.1|aminoacylase [Bombyx mori] >gi|87248447|gb|ABD36276.1| aminoacylase [Bombyx mori]	NP_001040228	1.57e-152	0.736	0	0	IPR001261; IPR002933; G3DSA:3.40.630.10 (GENE3D), PTHR11014 (PANTHER), PTHR11014:SF8 (PANTHER), SSF53187 (SUPERFAMILY)	36683.7	34460.6	38822.7	101289	51556.5	65047.7	47811.7	60734.3	85571.1	0.07323	0.504683	-0.296982	0.06567	0.566498	-0.246801	0.690836	0.890881	-0.0501804
3693	contig20227_1.exp	TTTTTTTTTTTTTTAGCAAAGAAACAATTATCTTTATTATTATTTATAACATATTTATGTAATGATTATAAATAATTATTCCCTTTTATGGGATAAGTCCGCCATTGTACTCATTCTTTTCTTGAGAATTCTGTATCCTATAATTTAGGACTTTACTGTAGAATAAAGTGTTACAAACAAATAAATTATATTACAATTATCAATCATTACTCAAAAATTATAAATACAAACATAAATGATATTCTGACATTGAAAATATCTCACAACATATTATTTTTTCACGTAAATTTTTTTATACAACTTAGAATGGGCAACGAGCTGCCGGCCCATCTGATGGAAAGGGATAACCGTCGCCTATAGACATGAGCAATACCATGGACATAACAGAGTACCTGTAAT…	1291	gi|23208535|gb|AAN15786.1|peptidoglycan recognition-like protein B [Galleria mellonella]	AAN15786	3.41e-80	0.785	P:immune response; F:N-acetylmuramoyl-L-alanine amidase activity; P:peptidoglycan catabolic process; F:protein binding; P:nitrogen compound metabolic process; P:peptidoglycan biosynthetic process	EC:3.5.1.28	IPR002502; IPR006619; IPR015510; PTHR11022:SF16 (PANTHER), SignalP (SIGNALP)	670110	737373	680651	580991	729062	705298	913411	989746	965310	0.65565	1.03611	0.0154079	0.00106	0.727962	-0.137891	0.00511807	1.42331	0.153299
15385	contig04057_1.exp	GTATCAAGCCCAGAGTTAGGGTAGCAATACTAGAAGCATTCCAAGCAGATCCATGCTCAGCTAAGATTAAGAAGACCGCCTTAGAACTGTTGAAGAATCAGGAACTGGATTCTGAGATACGTATCAAGGCATACCTCGCCGTTATCAGCTGCCCATGTGGACACACAGCCAATGAAATTAAGAATTTACTAGAAAACGAGCAATCCCAACAAGTTGGACGTTTCATCACTTCGTCT	236	gi|2498144|sp|Q25490.1|APLP_MANSERecName: Full=Apolipophorins; Contains: RecName: Full=Apolipophorin-2; AltName: Full=Apolipophorin II; AltName: Full=apoLp-2; Contains: RecName: Full=Apolipophorin-1; AltName: Full=Apolipophorin I; AltName: Full=apoLp-1; Flags: Precursor >gi|1399218|gb|AAB53254.1| apolipophorin precursor protein	Q25490	6.51e-25	0.716	P:lipid transport; C:extracellular region; F:lipid transporter activity; F:lipid binding; P:Wnt receptor signaling pathway	0	tmhmm (TMHMM)	3.91049e+06	3.81873e+06	3.25585e+06	4.48689e+06	5.80507e+06	5.37809e+06	4.26588e+06	3.52824e+06	3.57005e+06	0.02363	0.701023	-0.154268	0.70863	0.96664	-0.0147354	0.0346133	0.725216	-0.139533
1711	GME-string_Contig_288.0	AAATATGTTGTTTATATTGACAGTTATAGTGCTGCTGGCGAGTGCACAGGCCAAGTTCTACACTGATTGTGGATCTCCATTGGCCAGCATAGAGAGCGTCGAAGTCAGCGGATGTAAAGATGATGCCAAAGAATGTATACTGAGAAGAAACACTAATGCCAGCATTTCAATCACGTTCACGCCATCAAAAGATATAAAATCTTTAGTGACGGAGGTGCACGGTGTGATCATGAACCTGCCGGTGCCATTTCCACTGCCTCAGCCTAACGCCTGCCAGGACACCGGCCTCGTTTGTCCCTTGAAGGCCGGTACTAAAGCCAGCTACAAAGCAACGTTACCAGTCCTGAAATCATATCCCAAAGTGAAAGTAGACGTGAAATGGGAGCTCAAAACCGAAGA…	498	gi|3182995|sp|Q25481.1|ES16_MANSERecName: Full=Ecdysteroid-regulated 16 kDa protein; Flags: Precursor >gi|1117824|gb|AAB08704.1| ecdysteroid regulated 16 kDa [Manduca sexta]	Q25481	8.56e-52	0.677	C:extracellular region	0	IPR003172; IPR014756; PTHR11306 (PANTHER), SignalP (SIGNALP)	14849.5	12076	12968.6	2513.55	36150.5	32144.7	25310.6	20857.7	15623	0.38761	0.563406	-0.249178	0.06658	0.645626	-0.190019	0.79767	0.872651	-0.0591594
7422	contig15247_1.exp	AGCAGTGGTATCAACGCAGAGTACGCGGGGATTCTTTGGTTTACTGTGTACTGTGTGTACGGTTCCTCATGTCACTGGACTTCTTTATACTATTTCTTGTTGTCACTACAGTGACATGTCGCCATGTTCAATTCTACCGGAAAGACTATACATACATTGAGGAGTTCGATGCCTATTACAAATTACATGTGCCATCGAATAACGGTACATGGCACGATGCTTTCTTCACATGTGACAAAGAAGACGCCTTGCTATTTTATCCAGACAAACCGAATGAATGGACCATTGTGACCAACTTAACAGAATCTGCTGAGCAGTATAATATTACGGATATATTTGTGGGAATCCATGATAACGGTGCTGGAGAGTTTATGACTGTTAACGGCCATTCAACACCGT…	2051	gi|148298818|ref|NP_001091784.1|multi-binding protein [Bombyx mori] >gi|112982635|dbj|BAF03496.1| multi-binding protein [Bombyx mori]	NP_001091784	1.6e-19	0.43	F:binding	0	IPR001304; IPR016186; IPR016187; IPR018378; PTHR22802 (PANTHER), SignalP (SIGNALP)	26466.2	20893.1	14587.6	56145.1	63129.1	85403.1	75035.5	71779.1	92108.3	0.00735	0.302656	-0.51905	0.00119	0.259276	-0.586238	0.351841	1.16732	0.0671881
566	GME-string_Contig_581.0	AGTCGATCCAAATCAAACATGTACAACATACTTGTATTACTTGTTTTCGTGTCTGTAACCAACGCCCGCGATATTACAGTGGGCTCTGACGCTGGTAAGAAAATATTCGACGAAAACTTTCAAGCTAGTCCAGCTATATGGAGACAAGTCCAAAATGTAACAATTAATACAACCGACGACGAAGTGATAAGTAAAATTATCGTGAAAGATCTTAGAGCAGAAAAGGACGGAGAAGTGAACATTGTCGATGGAGGAGAAGGACAAGAAAAGGTGACTTTAGAACTCAAAAGCCCAACAGCATTAAGAGGATACGACTTTCATATAGAAGCCTACGCAGTACCAAAGTCACAAGAAAAAGTTAAGGACGAAGACAAATTACAAGATGATTTAACTCACCCC…	2354	gi|4090964|gb|AAD09279.1|immune-related Hdd1 [Hyphantria cunea]	AAD09279	1.35e-25	0.411	0	0	SignalP (SIGNALP)	66499.9	19209.6	38076.6	51769.8	42808.3	38531	10546.4	12779.6	23693.1	0.83845	0.92996	-0.0315358	0.14873	2.63268	0.420397	0.00700232	0.353237	-0.451933
1869	GME-string_Contig_2408.0	GCATGCCGACCTCGCATTATCAAAAGACACTGTGAATTAAACGCTCGTGTTCCAAAATTACAACGATGAAGTTAACAACGTTATTTTTAACAATATCCACGGTGCTGTGCTGCGTGTACGCATCGAATTTCGTCGTTGGAAATGTGGCTAACAGAGTGGTACTAGTCAATCATACACTGATAGAGTACAACGCGATACCTTTCATGAAAAGGGTCAAATATTACTTCTACAGTTTGCCTGGTATTAGGAAAATTGAGGGCATTCAAGCGCTGGACACGCTGCACAGTAAAGCGAGCATCAACATTACAGCCGGCGGTGTGGGACATTCGTTCGTCAATATGCGTATGAAGAGCGAGAGGGGTCGCGGTTTAAGTTACGACATCGGCATATATGTTGCAC…	589	gi|229002332|dbj|BAH57948.1|hypothetical protein [Bombyx mori]	BAH57948	1.93e-13	0.66	0	0	SignalP (SIGNALP), tmhmm (TMHMM)	409250	391155	366160	466539	559064	474830	522975	582752	565875	0.02563	0.777486	-0.109307	0.0015	0.697873	-0.156224	0.173501	1.11408	0.0469164
1458	GME-string_Contig_352.0	GGGGACATTTTATCGTTCTTTCCTGTTGCAGTCACGAGTAAAAGTTGTTACACACTAACATTGGTATAATTTATATCGTAAAAGGAATTTGATTTGATTTTAAAATGTCTGAGAAGCATTTACAAACCGGTGATGTTCTACCTCAATATAGTGGAAAATTGCGCCTTTTCGCAATGAGATTCTGCCCTTACGCTGAAAGAAGTGTTTTAGTCTTGAATGCTAAAAATTTGCAGTATGATTTAGTGTTTATAAATTTGGATCATAAACCAGAATGGTTATTTAACTTCAGCCCCAAAGGTACTGTGCCAGCACTAGAGTATGAGCAAGGCAAAGCAATATTTGATAGCAACATCATCAATGTGTACTTGGATGAAAAATACCCAGATGTGCCATTACAAT…	931	gi|114052242|ref|NP_001040131.1|glutathione S-transferase omega 1 [Bombyx mori] >gi|87248151|gb|ABD36128.1| glutathione S-transferase omega 1 [Bombyx mori]	NP_001040131	3.36e-123	0.642	C:cytoplasm; F:transferase activity, transferring sulfur-containing groups; F:glutathione dehydrogenase (ascorbate) activity; F:glutathione transferase activity; F:pyrimidodiazepine synthase activity; P:electron transport; P:glutathione metabolic process; P:L-ascorbic acid metabolic process	EC:1.8.5.1; EC:2.5.1.18; EC:1.5.4.1	IPR004045; IPR005442; IPR010987; IPR012335; IPR012336; IPR017933; PTHR11260 (PANTHER), PTHR11260:SF14 (PANTHER)	14809.7	127902	117226	31650	36909	92280.6	65088.4	55332.6	79886.5	0.46494	1.61613	0.208477	0.61731	1.29769	0.113173	0.558976	1.24539	0.0953041
7326	contig15383_1.exp	GAAGAACAACCACACTGAGGCCAACATTCGTCACGCACTAGAAAACCTTTGCACACATCTTTCTAAGAAGTTCCAAACTCAATGCACCGACTTCGTGGACACATACGCGGACCAATTGGTCGAAATGTTGGTCGCCAACATGAGCCCTCAGGAGGTGTGCGTGTTCCTCAAACTGTGCACCGACGCGGTCAATGACCCTCTGCATATTACCAAGCAGAGCATCGACTATTACCACGAGAAGCCGCACAAGATGGCCGACAGGAATAACCACAGAAGGAAGTCATTGTTACCAAAACATATGTTGGAGAACAGCGATATCGAAACAAACGAGATCCCAGATAACACGGTAAATGGTCAACCGAAACAGCCTCCTGTATCCCAGAAAAGCCTTTGTGTCAT…	1424	gi|112984026|ref|NP_001036831.1|BmP109 [Bombyx mori] >gi|2575865|dbj|BAA23126.1| BmP109 [Bombyx mori]	NP_001036831	7.52e-116	0.455	P:lipid metabolic process; C:lysosome; P:sphingolipid metabolic process	0	IPR007856; IPR008138; IPR008139; IPR011001; PTHR11480 (PANTHER), PTHR11480:SF3 (PANTHER)	30352.2	31451	33156.7	40991.6	41967.4	36676.7	60816.9	55590.7	50761.7	0.01064	0.793742	-0.100321	0.00134	0.568046	-0.245616	0.00889406	1.39732	0.145296
2221	GME-string_Contig_1535.0	CTTATCTGTGATTGTGACTGACGTTATATACATACCGTACCTACCAATATATTGTTTACTTCAGTGTTAAAGTAAGGTCATTCAGGTCATATCAAAACTAGGTATTTCATTTTGAGTGGAGAGTATCAATTCTCTTTAGAGTAGCTTTGGGATTACTTGTTTCATTGGTTGTAAATTATAAAAGTGATATAATAATAGCCACAAGTAATACAATTACACATTTTAAATTTAACTGCATTTCTTTTCTAAGAGAACATAAGCCGGTACTTTTTGTTTAATTGAATTTCTACACAGATAACTTAAATATAAATCAATAAAATGGGTCGCAAATTTGTTGTTGGTGGCAACTGGAAGATGAATGGTGACAAAAACCAGATTTTTGAGATCATCAGCAACTTG…	1936	gi|154707830|gb|AAU84716.2|triosephosphate isomerase [Helicoverpa armigera]	AAU84716	2.74e-114	0.843	P:gluconeogenesis; P:fatty acid biosynthetic process; F:triose-phosphate isomerase activity; P:pentose-phosphate shunt; P:glycolysis; P:fructose metabolic process; P:mannose metabolic process; P:inositol metabolic process; P:carbon utilization; P:glycerolipid metabolic process	EC:5.3.1.1	IPR000652; IPR013785; IPR020861; PS51440 (PROFILE)	10594.4	3053.86	18021.5	18680.8	16818.3	5557.49	18772.3	14707.4	15921.9	0.62712	0.771367	-0.112739	0.25801	0.641067	-0.193096	0.550542	1.20325	0.0803575
7697	contig14853_1.exp	GTAAGTTTGCTCTCATTAAAAGTGAAAGTTTGTACTAATTTATCATGTATTACATGTAAATTATCGAAATATTCAGCTGGTTTTGTTACATATTCATACAATCGTTCTTTATTATTAAATCCCAAAAGTATTGGCATTCCTCTGACTCTTTTCGGATTTGCATTAATCCAAGATTTAAGTATAAATGGTTCAACATTACTAAACTTAGTTTCAACGCACGGTTTGAAAAGCATATCAAGACTATTTACGGCGGCAATAATTAGATTAGGGTCAGTTGTAACCAGGAAATTCAACGCTTCAGGTACAGATTCAGTTTTAAAACCAAGAAATTTTGCTATTTTAATAGGAGCCAATTTATCTGGCTTTACTAAAATAGTGGATGCTAAGGCTGTACCACTC…	1338	gi|182509208|ref|NP_001116815.1|carboxylesterase CarE-11 [Bombyx mori] >gi|170284254|gb|ACB12415.1| carboxylesterase CarE-11 [Bombyx mori]	NP_001116815	3.46e-107	0.634	F:hydrolase activity	0	no IPS match	25566.9	23343	15735.3	17602.8	18444.5	25400.4	18010	15000.6	16300.8	0.79656	1.05204	0.0220311	0.1747	1.31096	0.117589	0.197461	0.802494	-0.0955584
2721	contig21725_1.exp	TCTGGTCAGATAATATTTGAAGAAGACTTCGGCACGCTTAAGGAAGACGTATGGCAAATCGAGCAGTATATACCCACTGAGGATCCTGCTTACCCATTTGTATCATACCAACGGTCAGCTGTATCAGTGGCAAACATGGCTCTTCACATCGCAGCTAAGTTGCAGCAAACAGAACCAGGGTTCACTAGCTCCTCGCTATATACTTTTACTTTGGATCTCACTGATGGATGTACGGGCCAAATGTGTAAAAAGCAACCTTCAGGAGCTGACATTCTTCCACCTGTCATATCCGGTCGTATAACAAGCAAAAATTTTGCTTTTAAATATGGAACCGTGATAGTTAGAGCAAAGATGCCCAAAGGAGACTGGCTGTATCCAGAAATATTATTACAACCATTG…	1123	gi|208972535|gb|ACI32828.1|beta-1,3-glucan recognition protein 3 [Helicoverpa armigera]	ACI32828	1.85e-102	0.639	C:extracellular region; F:bacterial binding; P:regulation of innate immune response	0	IPR008985; IPR013320; PTHR10963 (PANTHER), PTHR10963:SF4 (PANTHER)	17491.9	24238.6	20752.2	29525.6	34625.7	32715.1	38978.9	42001.8	40270.6	0.00948	0.64504	-0.190414	0.00078	0.515315	-0.287927	0.00924848	1.25174	0.0975132
3	GME-string_Contig_996.0	AGGGGGGGAGGTCCTTTATGTATATGTATTAATAGTTGTAGCACTTAGTCCACACTTGCTCACAACATTTATAAATGCATTATTTTATATGTAACTTACAAGTGCAATAAAGAATATATATAGAAAAAAAAAGATACAAGACTGACCTTCTCTCTCTTCTGTTCTTTGGTGAGGGCCCTCGCCTTGTTGGCTTCCAGAAAAAGGCAAAAATGCTCGTCGCCCTGTACCTGGCCGTTGGCATGGTTAACGTACTGGCCAAAGTTAACAATTACAATATATATATACCGAAAAACCAAAATATGGATATACGAGTCCGTAGAAGTGTATATGTAAACGAAGACACAATAAATGAAGTCAACGATAAACATATGAAAGTAATAAATGAAGTTGGAATGAATG…	834	gi|82705976|ref|XP_727191.1|DEAD-box RNA helicase [Plasmodium yoelii yoelii str. 17XNL] >gi|23482914|gb|EAA18756.1| DEAD-box RNA helicase [Plasmodium yoelii yoelii]	XP_727191	0.0110496	0.501	F:helicase activity; F:nucleic acid binding; F:ATP binding; F:metal ion binding; C:membrane; F:HslUV protease activity; C:HslUV protease complex; F:metalloendopeptidase activity; P:proton transport; P:pathogenesis; F:nucleotide binding; P:proteolysis; C:cytoplasm; F:ATPase activity; F:nucleoside-triphosphatase activity; P:response to stress; F:protein binding; F:ATP-dependent helicase activity	0	SignalP (SIGNALP)	38782.7	132058	123254	147496	130494	134525	84238.9	128123	121150	0.26089	0.712929	-0.146954	0.70838	0.88181	-0.0546252	0.144554	0.808484	-0.0923284
1442	GME-string_Contig_3568.0	AAACATTCTGGTGTTGTTATTTGGACGAGTTACTCGAGTTTATCGATAAAAGCATTTATATAAAGAAATGAAAACAATAATATTTATTGTTTTTATCGCTTTTTCGCTGGCATCACAGGTTGATGCGAAGACTTTTACGAGATGCGGACTGGTCCGAGCACTTAGGAGTCAAGGATTTGATGAGGCCAAGATGAGAGACTGGGTGTGCCTTGTTGAGAATGAGAGCGGTCGCAGAACGGATATAGTCGGCAAGCCGAATAAAAATGGATCTAGAGATTATGGCTTATTCCAGATCAATGACAAATACTGGTGCAATAATACTACTAAGCCTGGAAAAGGATGCAACATTACTTGTTCCCAACTCTTGACCGACGATATCACGGTTGCCTCTAAATGCGC…	973	gi|15214063|sp|P82174.2|LYS_GALMERecName: Full=Lysozyme; AltName: Full=1,4-beta-N-acetylmuramidase	P82174	7.99e-62	0.823	C:extracellular region; P:cytolysis; P:cell wall macromolecule catabolic process; P:defense response to bacterium; F:lysozyme activity; P:carbohydrate metabolic process	EC:3.2.1.17	IPR000974; IPR001916; IPR019799; G3DSA:1.10.530.10 (GENE3D), PTHR11407 (PANTHER), PTHR11407:SF4 (PANTHER), SignalP (SIGNALP), SSF53955 (SUPERFAMILY)	1.16856e+06	1.09305e+06	1.15831e+06	1.11022e+06	1.20563e+06	1.18985e+06	1.15369e+06	1.08688e+06	1.1312e+06	0.49181	0.975531	-0.0107588	0.62911	1.01428	0.00615745	0.276455	0.961798	-0.0169163
7416	contig15255_1.exp	GTAGCTGCCGGCTGTGAGGAAAGCAAAAGCGCTTATATGGAGAAGTGATAGTTTTAAAGTTATTTAATTTTAATTGAAATAAGATGACGAAATTATTATTGCTGGCATTCTTTTCTATAATACTAATGATAGAAGCAGGACCAGTCATGACGAGAAAGACCCTGATGCGTCAGGAATTCCAAGGCACTATGTGTTCGAAACTATTGAATTTTAACGGAGTGTACGCTTTCATGGAACAATTGACTAACGTAAGCGGTATCCCGGCAGACTTGAGGGTTCACTGGAAGACTGGGAATGTGTTCTATACACTAGTAAGCAATGAAATGAAAATGAGCCTGCAAGTACTAAGGACCAGTGGCGAAATTGAAACAATCAAAGTAGCTGGCCTGGGACAATCGG…	1084	gi|75906185|ref|YP_313566.1|adhesion-like transmembrane protein [Spiroplasma citri] >gi|74095449|emb|CAI94298.1| adhesion related protein, transmembrane [Spiroplasma citri]	YP_313566	2.54e-06	0.413	C:integral to membrane	0	IPR011042; SignalP (SIGNALP), tmhmm (TMHMM), SSF101898 (SUPERFAMILY)	167832	156916	149126	149286	184153	154233	194839	200959	224686	0.72465	0.971708	-0.0124644	0.00994	0.763718	-0.117067	0.0355642	1.27234	0.104602
2056	GME-string_Contig_193.0	CGTCAAAATGTTTAACATTGCGCATCGCGTCTGTTTAGTAATCACTGTGTTACTGAACTATAAGTGTAATTCTATTGAAGTAAATAGAAAGTATGTGGAAGATATATATGAAGATAACCATAATATTATTGACATTTTAAAACCTATTGAACGTGACTTTCAGACCAAGGATAATTCAGTGAATTTTAATAAAATAGAACAAAATAATTTACATTACACGGCTAGTGCTATATATGAAAGTAAATACGAAGAAGCTTCAATAAATTCTGGACTTCGTAGAGTGAAGAAAGAAGAGAGTAGTGTACTCAAGAAACAACGCGTCGTCAGGCAGATACAATCTGGAAATTCGCAATTATATCCACAATTGTATCCCACGAATTCGTATAATCAAAATACGTC…	1575	gi|145478979|ref|XP_001425512.1|hypothetical protein [Paramecium tetraurelia strain d4-2] >gi|124392583|emb|CAK58114.1| unnamed protein product [Paramecium tetraurelia]	XP_001425512	3.13e-25	0.414	0	0	PD910989 (PRODOM), SignalP (SIGNALP)	7566.41	6793.46	6232.39	6321.84	5183.09	6185.79	1078.79	6181.08	972.125	0.14077	1.16402	0.0659587	0.0795	2.50149	0.398199	0.146992	0.465329	-0.33224
2019	GME-string_Contig_1997.0	TAAATATTTTAATTTTAATCAACAAATATGGAGTTGCCTTATATTAAGGCGGCGCTATTTAGTTTTTTCCTTTTTATATTCAAAGTTAATCCTATGTCGATAAACGGACCGGCGTTAACACGATACGATCCATGCGGTTTAGGTGTTGTACATTTCGATAAAATATTGGATTCTTCCCAAAATGTTTGGCGTGGTGTTATTAATTTTCATCTATACCAATTAAGCCAAGTGGAAATTGAAATAAGTTTTGAGAAGAAAGTTAAATTATTATATGAGCCTTTACTAAATATAGATATAAGTGTTATAAACGACTGGCATGGTTTTATACTTAAATCTAAAGGATTGATCCTGAAATCTTATTCATTTGTTGTAATTATTGACGATTTGGAATCAAACGAA…	1432	gi|121308868|dbj|BAF43531.1|serine proteinase [Samia cynthia ricini]	BAF43531	1.51e-156	0.53	P:proteolysis; F:serine-type endopeptidase activity; F:catalytic activity	0	IPR001254; IPR009003; IPR018114; G3DSA:2.40.10.10 (GENE3D), PTHR19355 (PANTHER), PTHR19355:SF59 (PANTHER), SignalP (SIGNALP), tmhmm (TMHMM)	4430.39	2861.47	2285.51	3192.94	3662.13	2616.63	1302.63	594.167	3686.96	0.96274	1.01116	0.00481795	0.30555	1.71522	0.234319	0.257847	0.589521	-0.229501
2036	GME-string_Contig_1961.0	GAAATTTAATTACAATTTATTTTAATCTTAGAAATAAGTAGCAAATAAAAATGGAAAATTATTTTGAATAAACAATCTATATTTATTCATATACCCACTGTTCAACAGCTGGTGTCCAGCCCACAACTTCTTTCTCGGAGAACCAAAGTGAAATTTCCTTGTTAGCGGACTCCACACTGTCAGAGCCGTGTATGATGTTTCGACCAACCTGTATGCAAAGATCGCCACGAATAGTTCCAGGTTGAGAATCAGCAGGGTTAGTAGCGCCAAGCATTTGACGGCCGGTCTTAACCACATTGAGTCCTTCCCAAACCATGGGAACAACTGGTCCTGAACTCATGTATTTTACAAGACCGGGGAAGAATGGACGCGAAGCCAAGTCACTGTAATGTTGCTTCA…	636	gi|153791847|ref|NP_001093284.1|abnormal wing disc-like protein [Bombyx mori] >gi|95103130|gb|ABF51506.1| abnormal wing disc-like protein [Bombyx mori]	NP_001093284	1.15e-76	0.92	P:epithelial cell migration, open tracheal system; P:nucleoside diphosphate phosphorylation; P:peptidyl-serine phosphorylation; F:nucleoside diphosphate kinase activity; F:microtubule binding; P:UTP biosynthetic process; F:ATP binding; P:mitosis; P:GTP biosynthetic process; P:protein amino acid autophosphorylation; P:CTP biosynthetic process; F:GTP binding; P:purine base metabolic process; P:pyri…	EC:2.7.4.6	IPR001564	118616	83870.9	105783	132227	153706	136632	135256	143918	134875	0.03434	0.729522	-0.136962	0.0289	0.744527	-0.12812	0.712934	0.979846	-0.00884231
6170	contig16921_1.f1.exp	GGGGAATTATTGAAAAGTGAGAAAGGTCGTATTGTTATTTCACCGGTCGTCATAAGAAATTTTTAAAAGACGTTTAAACTATGCCTGCAAAATATAAAATTGTGATGATTCGCCATGGCGAAAGTGAATGGAATCAGAAAAATTTATTTTGTGGGTGGTACGATGCAGATTTAAGTGATAAAGGTCGCGAGGAAGCAGTGTCTGCGGGAAAGGCTTTGAAAGCCGAAGGATATCAATTTGATGTCGCTCACACATCGGTTCTAAAGAGGGCTCAAATCACGTTGAACTCGGTCTTAAAGGAGATCGGACAACCAGATATACCTGTAAATAAGACCTGGCGTCTAAACGAAAGACATTACGGTGGACTTACTGGTCTAAATAAGGCTGAAACTGCTGCCA…	2220	gi|112982822|ref|NP_001037540.1|phosphoglyceromutase [Bombyx mori] >gi|74229869|gb|ABA00463.1| phosphoglyceromutase [Bombyx mori]	NP_001037540	1e-131	0.893	P:glycolysis; F:phosphoglycerate mutase activity; P:gluconeogenesis	EC:5.4.2.1	IPR001345; IPR005952; IPR013078; G3DSA:3.40.50.1240 (GENE3D), SSF53254 (SUPERFAMILY)	6835.09	5543.29	10461.3	21169.1	7725.35	9569	8956.86	12508.7	4427.64	0.30758	0.593803	-0.226358	0.73128	0.882072	-0.054496	0.433196	0.673191	-0.171862
12276	contig07952_1.exp	TAACGAGACAACACAACACACAGCACTATACCCCGCGGCGGCTGCAGCAGGCTGCAGCAGCGCGATCATCAGCGGCACGCTTAGAAGCACTTGCGGTGGACAATGCCAGGGCCGGACTCGTCGTACTCCTCCTTGGAGATCCACATCTGCTGGAAGGTGGAGAGGGAAGCCAAGATGGATCCACCGATCCATACGGAGTATTTCCTCTCAGGGGGAGCGATGATCTTGATCTTGATTGTAGAGGGAGCGAGGGGCGGGTAATTTCCTTCTGCATCCTGTCGGCAATACCAGGGTACATGGTGGTACCACCGGACATGACTGTGTTGGCGTACAGGTCCTTACGGATGTCGACGTCGCACTTCATGATGGAGTTGTACACGGTCTCGTGGATGCCGCACG…	839	gi|157927723|gb|ABW03225.1|beta actin [Mamestra brassicae]	ABW03225	3.04e-132	0.998	C:cytoskeleton; C:cytoplasm; F:ATP binding; F:structural molecule activity; F:protein binding	0	IPR004000; G3DSA:3.90.640.10 (GENE3D), SignalP (SIGNALP), SSF53067 (SUPERFAMILY)	15580.7	22922.8	21923.9	29682.3	10009.7	6589.63	4138.07	13412.1	14740.3	0.56633	1.30564	0.115825	0.08154	1.87137	0.272159	0.588095	0.697695	-0.156334
16821	contig02362_1.exp	GGGGATTTACAACAAAGCCATGGAGCTTCGCGGACGTGTCGCGCTACTGCTCATTTGTCACTGCGTCCGGATGGCTTCCGCAGTGGACGTCCCGAAATTGGTACTGAACAATGATCGGGAGATTCCCGCCGTCGCTTTGGGCACCTTTTTGGGATTTGGCAAAGAAGGCGTAGTGAAATCAGTAGATAAAGAACTGCGCGATGTTGTTATGAAGGCTATAGATCTGGGATACCGTCATTTCGACACTGCCTCCGTATATGGAACAGAAAAAGAGATAGGCGAAGCCGTACAGATGAAGATTTCTGATGGAGCCATCACCAGGGATGACGTGTTTATCACCACTAAGCTATGGAACACCCACCACAAGAGGGAGCAAGTGATGCAAGCGTTAAAGGAATC…	1096	gi|4753912|emb|CAB41997.1|3-dehydroecdysone 3beta-reductase [Spodoptera littoralis]	CAB41997	1.66e-130	0.647	F:oxidoreductase activity	0	IPR001395; IPR018170; IPR020471; PTHR11732:SF34 (PANTHER), SignalP (SIGNALP)	52543.8	26883.6	37462.8	27257	60346.3	62085.5	18046.9	59256.2	65326.1	0.46524	0.780888	-0.107411	0.63279	0.819539	-0.0864304	0.905834	0.952839	-0.0209807
13578	contig06283_1.exp	AGAAGCCAGTATCCTGTCCCCAAACCGGGAACTCTACGGAAGCGTGCACAACAACGGCCACAGCTTCTCTGCCTATGTGCATGATCCGAGTCACCGCTATCTTGAGAATTTTGGTGTGATCGCCGATGAAGCTACGACGATGCGCGATCCGTTCTTCTATCGATGGCACGCGTGGGTCGACGATCTCTTCCAGAAGCATAAAGAATCCAACTTCGTACGCCCTTA	225	gi|34556399|gb|AAQ75026.1|prophenoloxidase subunit 2 [Galleria mellonella]	AAQ75026	6.12e-39	0.962	P:melanin biosynthetic process from tyrosine; P:defense response; F:monophenol monooxygenase activity; F:copper ion binding; F:oxygen transporter activity; C:extracellular region; P:riboflavin metabolic process; P:coumarin biosynthetic process; P:lignin biosynthetic process; P:stilbene biosynthetic process; P:alkaloid biosynthetic process; P:oxygen transport	EC:1.14.18.1	SignalP (SIGNALP)	414099	357443	333476	672038	703674	593338	397289	432833	397127	0.00208	0.561193	-0.250887	0.20158	0.900402	-0.0455636	0.002092	0.62327	-0.205324
7663	contig14900_1.exp	GGATGATCATAATAATTTTATTTTCCACCACAATCTATTAGAATATAATAACTTTGCAACAACATTATGTTAATAAACTTAATTTTTGGGAAGTAAAATCTAAATTGCAAATTGGGCAGTGCGCTGTTAGTGTCTTAAACTATGAGAATATAATAATTATTAATAAAAACTAATAAAAATTAAATGAAGCATAATTCTCTCATCTCAATAAAGAAACTTTGATCTTCCTTCCGTACGTCCTTGATGAGGAAATCTATTATGGGCAAACGATTAACGGTATCGACTAGTTTTATGTCAGTGTATTTCCATTCCATCGATCCAACAGATTCCGTACAACTATCATCATGAAGTTTATAATGAAAAGGAGAGTTCTCTGTTGGAGAAGGTCCAATTAATTTA…	1473	gi|224057280|ref|XP_002186803.1|PREDICTED: similar to collagen, type XI, alpha 1 isoform 2 [Taeniopygia guttata]	XP_002186803	2.43e-24	0.496	F:structural molecule activity	0	IPR000885; IPR008160; PTHR10499 (PANTHER), PTHR10499:SF114 (PANTHER), SignalP (SIGNALP), tmhmm (TMHMM)	7590.84	6345.55	6157.18	7911.33	10863.9	8815.95	11116.1	11075.6	14340.3	0.06371	0.728261	-0.137713	0.00946	0.550027	-0.259616	0.0986601	1.32405	0.121903
2498	contig22104_1.exp	GTCAGTTGCCGTTCATTGTTCCGTGAGCATTATACACAATACGATATACGCAATAAAGTTACTTGTAAAAATGAAAACCGAACGCAGTGCTGCTTATTTGCTTTTTGTCGTTAATTTGTATTATAGAATGCAAAGATCTTATAGTGGGTACAAGTTACAACAATAGACTTATCTGGCAACAGAAGGTCGAGTACAATGCTATTCCACTTAAGAAGAGGGTCAAGGAAGAATTCTATTCTGATGCCGGACAACAAATTATAAAGGGCGTTATTGCAAGAGATTTAGACCACACTGATGCGATTGCCAGTATAACCGCCGGCGGCGTGGGCTTCTCTTACGTAAACCTCAGATTCAAGAGCGACCGTGGATCCGGCCTCAACTATCAAGTGGAAATATATG…	706	gi|229002332|dbj|BAH57948.1|hypothetical protein [Bombyx mori]	BAH57948	3e-34	0.675	0	0	SignalP (SIGNALP)	453499	476250	422578	491533	517232	492274	622922	613406	648626	0.04877	0.900927	-0.0453104	0.0007	0.717432	-0.144219	0.000689009	1.25577	0.0989089
6102	contig17018_1.f1.exp	AGTGAGTTATGTGCGCTACGCACTGTTGGTACTTGCGGCTCAGGTAACAACTCCTGAGTTCAGTTGGCTTCAATTGGCACGCCTCACAATAGTGTTTGCATTTGTGTGACCATGAAGGGGAAACATCTTTGCCTTTTGTTGGTGGCAGTTATTGCATCCGCTACCGTAACAGTAGCTCAGAGTGAAGATGAGTTGCCTATACCTGTAGAGAATAACAACCAGTTTCCACCTGAAGACCAGCCAGAATCCGATGACAATATAATTCAAGGAAGTGGAAACGGGGCAATTGTGGAACCAGAAGATCCTATTGCTTCCACGACTGAATTAAATCCACCGATTGAAGAAGTGCAATCAAACACACAAATAAGTGAAGTCGAAATATCACCAAGTGAAGAGACA…	2033	gi|148906269|gb|ABR16290.1|unknown [Picea sitchensis]	ABR16290	3.35e-94	0.496	C:mitochondrion; P:negative regulation of axon extension; C:membrane fraction	0	IPR000372; IPR001611; G3DSA:3.80.10.10 (GENE3D), PTHR23154 (PANTHER), PTHR23154:SF44 (PANTHER), SignalP (SIGNALP), tmhmm (TMHMM), SSF52058 (SUPERFAMILY)	9442.37	6297.23	11230.9	7759.7	14272.4	9697.75	16842.4	10824.3	11529.4	0.54629	0.850003	-0.0705795	0.16267	0.688091	-0.162354	0.410152	1.23531	0.0917743
6973	contig15850_1.f1.exp	GAAGTAACACAATCAACATAGGTAGTACAGGAAATTGGAACAGCTCTTATGCGTCTAGATATTACATGTTGAGCGGTCGTAACAATGTCGAAATGACTGACCCAGAGATAAGGGGAGGGATAGACGGCTTCATCCTCGGGAATCGTATGAACAACATTTTGCAAACCTACGGCACGTTGAAACTGTCGCAATTGCTTGATATGTACTATAATCCACGGAATGGAGTTTTTGACTCTTCAGTGCGTGCATGTAATCGTCGGGAAATAAGCAAAACTATACTAAATGATAATGAATTAGTGGCTCAGAGTGAAGCTTTCGCCGCTGCTTTAAACGCGAATATGCCTCTACAAGGAACTTTATTGACTGGTTTAAATCAACTTGTATCTAATGCTGTTGCCA…	1968	gi|158297628|ref|XP_317830.4|AGAP011476-PA [Anopheles gambiae str. PEST] >gi|157014667|gb|EAA13062.4| AGAP011476-PA [Anopheles gambiae str. PEST]	XP_317830	2.39e-89	0.538	0	0	tmhmm (TMHMM)	888.065	1823.08	11858.8	4462.71	4308.8	17591.7	3373.82	2110.42	4533.45	0.52357	0.552661	-0.257541	0.69351	1.45442	0.16269	0.288681	0.379987	-0.420231
18029	contig00848_1.exp	ACACCTAGTATTGAATACATACCTATAGCACATACCGGTCTACACTCAGTCACTTGGCATGTATAACTGGTTACAACTATACATCGCAAAATGTATCTAAAAACAGTAATATTATTATGTGCTTTCTTGACCGTGGCGCACGCAAAGAGTGTGTTCGTAGGTCAAGTGTACCAACAAGGGGTTATAAATAAAGTGTACGAGAAGACAGTAGAAGCCACCGGGATACCATTACTCAAAAGAGAGGAAGAGGTGTACTTCGAGTATCCACTAGGAGATCAGAGGATCAAAGGGATCGCGATCAAGGATCTAGAGAACGGTTTAGCGGAGCCGTCCATCAATCGTGGTGGTCTAGGCTCTAATTTCGTCAATATAAAGCTGAAGAGTCAGAGGGGATCTGGA…	512	gi|229002332|dbj|BAH57948.1|hypothetical protein [Bombyx mori]	BAH57948	1.09e-12	0.541	0	0	SignalP (SIGNALP)	557059	490525	449530	679748	741297	596085	726255	746650	686439	0.02982	0.7422	-0.129479	0.00358	0.693318	-0.159067	0.357657	1.0705	0.0295881
7647	contig14928_1.exp	AAGCAGTGGTATCAACGCAGAGTACGCGGGGGGACGTCATCCTGACGTGGATTTTGCTTACTCGTATCATTTCAATTCTCATAATCTTATTTCCTGCTCATAACTCAAACTCATTCCACCGCCGACGTTTCTACGTTATAATTTTTAGATATAAGTATTATCCATTGTGCCAAAAATAAAGTTTCTTTTAAAAAGTAAAAATAGCAAGAAAGAAAACAAAACTTGTTCTAACCATGGTTGCAATTGCAACGGCACTAAGTTTACTTTTAATTTTCACGACTGCTCGCTCAGATGAAGCTCCTAAAGGACCTAAAGTTACTCACAAGGTTAGCTTTGACATTACCTTAGGAGATGAAAACATTGGCACTATTGTGATTGGTTTGTTTGGGAAAACAGTAC…	1066	gi|114052472|ref|NP_001040479.1|peptidylprolyl isomerase B [Bombyx mori] >gi|95103068|gb|ABF51475.1| peptidylprolyl isomerase B [Bombyx mori]	NP_001040479	6.75e-89	0.83	F:peptidyl-prolyl cis-trans isomerase activity	EC:5.2.1.8	IPR002130; IPR015891; PTHR11071 (PANTHER), PTHR11071:SF62 (PANTHER), SignalP (SIGNALP)	48873.7	51330.3	52516.4	59400.5	68735.8	59332.3	88158.9	77934.9	96596.3	0.02473	0.814646	-0.0890313	0.00263	0.581371	-0.235546	0.0158374	1.40125	0.146515
18181	contig00658_1.r1.exp	CTCCCGATCTAAATTCCGATGACACATATGGCAAATGGCATAATGTATTTTTATTAGAAAATAAACCAATGAATTTGAGTTGCTCGCTACCAATATCTCATACAGACACTGTCAGGTGGTTTCTGGATGGTTCTCCAACGAATTTTACTGGAAAGTATTTATATTTAAATAATACTACTGTTTTTTAATGATGGTAATTATACATGCCGAGTGAGTAACAAGCGGGGTTCCGTATCGCAGACATACATAGTGGATTTCGGATATCCACCCACTTTTGAACAAGATGAAGCCGCTTCCCCTGTGATTATTAACTGGAATGGTGATGACATAATGATTTACTGTGATGTAAATGCTAAACCTAATGTTACGGTAGAATGGATATATAATGGGAAGATAATA…	1930	gi|83583693|gb|ABC24706.1|hemicentin-like protein 1 [Spodoptera frugiperda]	ABC24706	1.75e-72	0.453	C:membrane	0	IPR001604; IPR007110; IPR020821; SSF48726 (SUPERFAMILY), SSF54060 (SUPERFAMILY)	46568.7	22995	47730.3	101558	100701	71690.7	91988.9	84894	32048.7	0.01471	0.42816	-0.368394	0.21144	0.561399	-0.250728	0.366557	0.762666	-0.117666
131	GME-string_Contig_6852.0	TCCATGGATTCAGAAACTGATAAGCACCCGGCCAAGAACTGGGGTGATGTTGAAACCCTTGGCAACTTGGACCCGGCTGGCGAGTTCGTCGTCTCAACCCGTGTCCGCTGTGGCCGCTCTTTGGAGGGCTACCCATTCAACCCCTGCTTGACTGAAGCCCAGTACAAAGAGATGGAAGAGAAAGTCTCATCCACCCTCTCCGGCCTAGAAGGTGAACTCAAGGGAACATTCTACCCACTCACCGGCATGTCAAAGGAAACTCAACAACAACTCATCGATGACCACTTCTTGTTCAAAGAGGGTGACCGTTTCCTCCAGGCTGCCAATGCCTGCAGATTCTGGCCCACAGGCCGTGGTATCTACCACAATGAAAACAAGACCTTCCTGGTCTGGTGCAAT…	456	gi|219552448|gb|ACL26939.1|arginine kinase [Stomphastis labyrinthica]	ACL26939	1.61e-76	0.975	F:arginine kinase activity; P:arginine metabolic process; P:proline metabolic process	EC:2.7.3.3	IPR000749; IPR014746; PTHR11547:SF13 (PANTHER), SSF55931 (SUPERFAMILY)	279980	290302	289315	179750	236862	216292	327452	307417	324689	0.01134	1.35818	0.132957	0.00926	0.895827	-0.0477758	0.0036451	1.51612	0.180733
2860	contig21539_1.exp	CAGAGTACGCGGGGACAGTTGGCATCTGGCTTTGGTGACAATGAAGACTGTCCTCGTTTTAGCGGCGCTTATAGGCCTGGTCGCCGCTGGTTACCCTCTATTCAATAACAATGTGAAAACCAAGACACTTGATCCTAACCTGGTAAATATTCAGAAAAAAGTTTTGTTACTTTTGGAGAACTGGAAACAGGTTGATCCTGATGATGAGTATTACAAAATTGGTAAAGAATACAATATTGAAGCAAACATCGAATCTTATACGAACCGAGAAGTTGTAACAGAATTTTTATCATTGTATAAAACTGGTTTTACTGCTAAAAATCAAATATTCTCCATATACTACGAGAATCAAGCTCTAGAAGTCAGAGCTCTATACAGACTGTTCTATTATGCCAAAGA…	507	gi|384243|prf||1905335Aarylphorin	1905335A	2.96e-63	0.808	C:extracellular region; F:oxygen transporter activity; F:nutrient reservoir activity; P:oxygen transport	0	SignalP (SIGNALP)	2.07869e+07	2.26231e+07	2.33606e+07	1.56989e+07	1.39829e+07	1.28057e+07	1.79279e+07	1.73716e+07	1.89567e+07	0.00205	1.57153	0.196323	0.00959	1.23065	0.0901348	0.0150084	1.27699	0.106188
17575	contig01421_1.exp	AAGCAGTGGTATCAACGCAGAGTACGCGGGGAATACTTTGTAGGTTATCTCAAACACAATACTGATAAACCTTAAACTGTTATTACTAATATAAATCGCCTGACGAAGCTCGAGACAAAAAGTGGCACCTACTTACCTAGTCGAAGTAACCTTCACGCTGCACAAGATAACGAGTTCACCATTCTATTACCCCCGTTCGCTGTTGCACCTACAATACAGTTCAATCAACTTCTCATTCAGTTAGTTTTACACCGCGACAGTGTTAGACGCGCTATGGCCAGTGGCAGAATTGTTGTTTACGGCGGCCGAGGAGCCCTTGGCGCAGCCTGCGTCAACCACTTTAAGTCTTCCAACTGGTGGGTGGCCAATATTGATATGAATCCCAATGAGAGTGCCGAT…	1372	gi|157114409|ref|XP_001652257.1|dihydropteridine reductase [Aedes aegypti] >gi|108877301|gb|EAT41526.1| dihydropteridine reductase [Aedes aegypti]	XP_001652257	6.74e-82	0.84	0	0	IPR002198; IPR016040; PTHR15104 (PANTHER)	1106.76	578.63	790.33	2346.92	755.843	1459.99	773.054	2478.47	877.724	0.22494	0.542594	-0.265525	0.39041	0.599557	-0.22217	0.850449	0.904991	-0.0433557
221	GME-string_Contig_6634.0	CTAATATTTTTAAATCATTTATTACAACTAATCTTATTTAATACAATAATATCAAATTATTTGTCCTGTATTGGTTCCAAATTCAAAATGAAGATGAAAAAATTGAATTTTAAATTTAGAATCTCTTTTAGTTGTTCCACTTGGATGTTTATATCAGTCAACTAGTTTCATCGGGTATCTACTTCATAGACGTTTAATTGGTTACCTTGATCAATTCTTCCCTGTGTTTAGCATAGCACTCCAGTACCAGTTTGGATCTAATGCACGCTGGGTCACCGCCGGTTACTTGTTCGTCGTTTGCTGCAGAACAAGTGTCCACTATAGTACCAAACTTGGCAATATCTTCTTCGTTGCTCAAGTACTTCTTGCTCAGCTCCTTTAATTTTGTCAGGCAAGAAT…	711	gi|39579195|gb|AAR28762.1|odorant-binding protein [Spodoptera frugiperda] >gi|62737736|gb|AAX98168.1| pheromone binding protein 4 [Spodoptera frugiperda]	AAR28762	1.63e-18	0.596	F:odorant binding; P:transport	0	IPR006170; PTHR11857 (PANTHER), SignalP (SIGNALP)	12302.5	12607.7	4984.7	2867.7	22600.4	1625.13	5442.89	1622.27	20086.5	0.90355	1.10341	0.0427364	0.88907	1.10104	0.0418012	0.998345	1.00216	0.000935188
100	GME-string_Contig_740.0	AGTTAGCTAATAATATAATTAACATTTTAGAAAAATATGATTTGTATAAATATAAATTTTCCTAAATTGTATATTTTGTATATTCTACCTACAATATTCTTTACATTGTAGCACGGTACAGAACACCCAAATATAGGTGCTTTTACCTATTCATATTGCATACATTAAAGCTATATAAATAAATTATTTATTAAACTCTAAATAGGTAGATCTCAAATAGTTGTACCTATAACAAATTCAAAATATTACCACAGTGTAAGGAATAGCCAGTAGTCTAACGCTTTTGGTGATTCTCGAAGACGTACATAACAATTCGAGATGCATTACTGTTTCTTAACATGTCCATAGACGAATACTTGATATTACAATGAAATAACTAACATATTATATTAAACTGTG…	1562	gi|158296287|ref|XP_316706.4|AGAP006670-PA [Anopheles gambiae str. PEST] >gi|157016439|gb|EAA11416.4| AGAP006670-PA [Anopheles gambiae str. PEST]	XP_316706	1.55e-93	0.704	0	0	IPR011697; IPR015527; G3DSA:3.40.50.880 (GENE3D), tmhmm (TMHMM), SSF52317 (SUPERFAMILY)	69766.5	14968.5	20627.8	13362.1	21678.1	17701.9	16951.6	12639.8	18211.8	0.3745	1.9977	0.30053	0.33403	2.20409	0.34323	0.604758	0.906359	-0.0426997
748	GME-string_Contig_5353.0	CTTCGTCTCTGCGCCACATCCGGGCATCTACGAACCCTGATAAGAGTCTTGCGCGTCAACACTATGGGCTTATTCGCACCCCTAACAAATTCAATGTCGACGACAGAAAATATTCCTTCTACCGCGAGCTTTCACATAACATTGACTCAGCGGGCGTAGGTGGCACCGTTGAACAAACCGTGATTTACTCACAAGACTCATTCTTGCCTCGATCTGCTGCCCTCAACCTTACCGCTGAGGTCTTCGGACACAACTTCAACGTTCTTGAGGTTGGCGGACGTCAAGGAAACCTTGATCGTGTTATAGAACATTTCCTCGGACCAAAGGGTGTTTTACGTACGGAAAACCCACAGAATTATGATAACATCC	369	gi|2498144|sp|Q25490.1|APLP_MANSERecName: Full=Apolipophorins; Contains: RecName: Full=Apolipophorin-2; AltName: Full=Apolipophorin II; AltName: Full=apoLp-2; Contains: RecName: Full=Apolipophorin-1; AltName: Full=Apolipophorin I; AltName: Full=apoLp-1; Flags: Precursor >gi|1399218|gb|AAB53254.1| apolipophorin precursor protein	Q25490	1.78e-46	0.732	P:lipid transport; C:extracellular region; F:lipid transporter activity; F:lipid binding; P:Wnt receptor signaling pathway	0	no IPS match	8083.39	11822	3159.6	12609	12192	7824.38	7750.45	8074.84	6941.92	0.3391	0.706964	-0.150603	0.9706	1.01308	0.0056429	0.103962	0.697838	-0.156246
7167	contig15609_1.exp	GGGGTATCACGTCGTCCACGCACTAGTGTACGCGGTCTCTCGTTCTATTGAACTAATTCTAAGAATCCCTCAAGATGTGGTTCACATACGTGGTCGTTGCTGTGGCGATGGTGGCTTATGCTGATGGCTACTCCAGTGGTGCTCCTTCTAGTGCCTGTTTGGACATGATTCCCAGGCATCCTGTCTCAGCCCAGACTAGCCCACCTCCGTATATTATCACGACCAGCACTAAGACCGTAAAAGCCGGTACACCGATGGAGGTAGTGATCTCGGGCAAGCAACCTAACAATACCATCCGTGGGCTGCTATTACAAGCTCGTCAGGGAAACAATATTGTGGGCACATTCACAGTAGCTCCCAATGATCCCTTCGCCCAGCTACTGGACTGCGGATCTCCTG…	592	gi|74873244|sp|O96382.1|DFP11_HYPCURecName: Full=Putative defense protein Hdd11; AltName: Full=Hyphantria differentially displayed gene 11; Flags: Precursor >gi|4090966|gb|AAD09280.1| immune-related Hdd11 [Hyphantria cunea]	O96382	3.91e-54	0.695	0	0	IPR002861; PTHR23130 (PANTHER), PTHR23130:SF8 (PANTHER), SignalP (SIGNALP), tmhmm (TMHMM)	54736.9	65560	59851.5	50529.3	25373.8	21438.2	41832.6	44563.4	49756.1	0.04569	1.85069	0.267333	0.01969	1.32314	0.121606	0.24092	1.39871	0.145728
5851	contig17345_1.exp	AGAACTTGTTAGACTACTGTGTTAGTAACATGAGGGGATTTTTGCTAATATTGTTTGTTGGATCCACCGTTTTTTCCCTCTCCGCAGCAGATAATGGTTTGACTAGTTGCGTAAGAGCCAATGAGGTTTTAGCTTGCGTTAAAGCATGCCCACCTGAAAAAACATGCAGAAACAGAGGAATACGATTCAATTGTCTTAATGATGAAAAAGAATGCACTTCAAAATGTATTTGCAAGGAAGGTTTTTATAGAAATCCAAAGGGCCACTGTGTTGCAGAAAAACAGTGTGACTCGTGCCTTGGAGAACACGAATATTATGCATGCGGTGGAGCCTGCGATAATGTTTGCTCACAACTACACGTACAGAATCAAACTAACTGCCCCATTGTGAACGTAAGGT…	790	gi|33860163|sp|P82176.2|IMPI_GALMERecName: Full=Inducible metalloproteinase inhibitor protein; Contains: RecName: Full=IMPI alpha; Flags: Precursor >gi|33145975|emb|CAE12200.1| inducible metalloproteinase inhibitor protein [Galleria mellonella] >gi|34485736|gb|AAQ73240.1| inducible metalloproteinase inhibitor [Galleria mellonella]	P82176	1.46e-46	0.435	P:wound healing; P:extracellular matrix organization; C:extracellular space; F:metalloendopeptidase inhibitor activity; P:anatomical structure morphogenesis	0	IPR002919; IPR013032; G3DSA:2.10.25.10 (GENE3D), SignalP (SIGNALP), tmhmm (TMHMM)	5249.02	12055.3	6756.87	6219.4	5794.99	4516.87	14785.2	10344.4	8220.82	0.30324	1.4555	0.163011	0.33511	0.721464	-0.141785	0.0486855	2.01742	0.304796
15645	contig03752_1.exp	GGCACATCAGGTTGGCCATCCTGTGTGTTGGAAAACCAGTTATGGCATCTCCATAAAGTTTCCCCAGGCCCTGCGCACTGGCGTCGTCTTTGACCAATTTGATGCCTCCAAGGTAAGCTTGCTTCAACCTGCTTACTGCTACTGAAGAGTTTTCCGGTGGTAACATAAAGGAAATTGGGGCGATCCGTTCCCACTCTTCGTTCATAGTATTAATCAGGGTTTCGTTTTTAAGAACATTTAAAGCCTTCCAGAAGAATTCATTTCTTGTTTGGCTGATGATGTAGGGTACCGCGTGCATTTTACCCTCGCGGATCGCGTCCGTCGGATCCATCGTGAGGAAACGCTCTTGCCCAAAGTCTGGTTCCACCACAGCACTCCAAAGGCCAACTGGGTCCGAAT…	850	gi|189181680|ref|NP_001121191.1|carboxylesterase CarE-12 [Bombyx mori] >gi|187372908|gb|ACD03181.1| carboxylesterase CarE-12 [Bombyx mori]	NP_001121191	2.83e-102	0.714	F:hydrolase activity	0	no IPS match	45605.3	68312.8	59738.4	73561.8	131395	63367	139235	28535	144014	0.22812	0.64719	-0.188968	0.29558	0.556977	-0.254163	0.754557	1.16197	0.0651941
16512	contig02728_1.f1.exp	TATAAAATTATTGTGTGTTTACGGCCATTCGTGTGGAATAAGTCGCCGACGTTGTGTGCTTGTCGTTTCTTTAGTTTGTAATGAATTCTCTATGGTTAAGAGATTATTAATATATGTGATTTTGTGCTGGAATTGCTAGTGTTCTAAATAAGAATGTTCTCTAAATTTATTCTTGCAGTATGTGGTCTAATGTTGACGGTGAAATCTCAGAACATATTATATACAACTCCACAAGAATATGGGAAAGTTCACTTAACAGACCAAGATAAAATATATTTCCTAGAAGATCCATTGAGTGTTCAACCTGCAGCGGATAATCGTAATGTTAATCAAGGAAACGGAGATAGTTATTACACAAATACTGGCTCAGTGCAGTCAGGGTTCGTTCAAAATGCGAAT…	1846	gi|112983872|ref|NP_001036857.1|Serpin-like protein (SEP-LP) [Bombyx mori] >gi|13359088|dbj|BAB33293.1| Serpin-like protein (SEP-LP) [Bombyx mori]	NP_001036857	1.17e-82	0.538	F:serine-type endopeptidase inhibitor activity	0	IPR000215; G3DSA:3.30.497.10 (GENE3D), SignalP (SIGNALP)	13497.8	8889.82	18896.1	14301.6	11490.3	10767.7	11536.5	14860.4	17854.8	0.63672	1.12922	0.0527779	0.7867	0.93293	-0.0301511	0.292951	1.2104	0.0829289
1732	GME-string_Contig_2821.0	GATTAAAAAGTATATTAACAAAAAAGTTTTTTACTTTCGAAAACAATCTTTCACTTATAATCTACTGTATTATATAAATATAGTCATTTTTAGTTTTGCTTCAACTTCTTTAGAATATATTAGTTTCCAGCATAAACACCACAGAATAATGGGTTCCTTTCAAGTAACAAGTAGAATATGAAAGGATGATCAGCCCTAAAGGTATACACAGTTTCAGGCGGTGATGCTGATGTTGTACCCACAATTATTACATTTACAGCAGCAGCTTCAGTTCCAGTTTCATCGAATTTTATGTTCGCCCTCTGTATTGCAGCTGATACACCTAGCTCTTCGTTGTTTGTTAAGATTCCACTTAAATCTGCTTTTTTTGTATCAAAAATATCAGTAACATTCACCTTC…	2458	gi|226342914|ref|NP_001139719.1|serpin 28 [Bombyx mori] >gi|195972058|gb|ACG61191.1| serpin-28 [Bombyx mori]	NP_001139719	5.29e-81	0.597	F:serine-type endopeptidase inhibitor activity	0	IPR000215; G3DSA:3.30.497.10 (GENE3D), SignalP (SIGNALP)	2739.54	1392.47	460.719	2162.04	3502.86	1682.94	1164.96	1487.05	1875.17	0.34417	0.625045	-0.204089	0.97634	1.01448	0.00624347	0.181539	0.616124	-0.210332
214	GME-string_Contig_6648.0	ATTTTATACATGTTTATTTATATCTTAAACTCAGTCACGATCAATCACAATGTCTTTCGTACAGTTTAGTTATATTATTGTATACCCATATTATTATACAATTTAAGTTAAACATACGTTACTAACTAAAATTCATATAATTAAGTCACTTTACATTATAATTAATTCCCTAGTTTCAACTGATTTACGTTTCTAATCGGGACAATTTACATTTACAATGTTTATATATCTTTGTTTACATTTATTTCGTAAATGAAATAATGATATGAACAAGTTTAAAATAAATATATATCACGCGAAGATGCACCTACATCCTATGTTGGAATGTTTATTGTTGAACGAGGCGCGGCATTTGGTAACCCGTCCTCGAACTTTTGCATCGCTGCAACGAACACCTAC…	1609	gi|112984100|ref|NP_001037430.1|yellow5 [Bombyx mori] >gi|86450725|gb|ABC96698.1| yellow-b [Bombyx mori]	NP_001037430	1.25e-129	0.623	0	0	IPR003534; tmhmm (TMHMM)	15035.2	15442.7	13794.8	7635.37	9906.72	9184.06	15793.2	16478.1	2493.86	0.00217	1.65653	0.219199	0.5269	1.27348	0.104991	0.591509	1.30079	0.114208
866	GME-string_Contig_5061.0	CGATACTTGTATTTATGAAAAATGTATTGTGATTTATACATTAGGATTAAATATGATTGCACTAAATGTAATGAGCTTAGTCTTCTCATTTCTAATAAATAAATAAAACGGTGAATCGGCGTAGAATAATTCTGCTGAACGAGTCGTTACTGCGCTGGTCGCAGCCACAGCTTCAGTACCGAATTCATTAACAGTCATCTTCACTTCATGTATCACAGAGTCGACATGCACCCCAGGATTGACTAGCTCGTCGACTAACTCTTTCAATCCTCTTGCTTCTAAGTCTCCCGTATTTATTCGCCCAATCAGTTCAGATTCAGTTTTATTGACTACATTATTACCATCTACCATAAGAGCAAAATTTGCTTCACCAGGGTTGAACATAGTATTCACTCCTAG…	1322	gi|226342886|ref|NP_001139705.1|serpin 13 [Bombyx mori] >gi|195972028|gb|ACG61176.1| serpin-13 [Bombyx mori]	NP_001139705	5.35e-129	0.527	0	0	IPR000215; G3DSA:3.30.497.10 (GENE3D), PTHR11461:SF28 (PANTHER), SignalP (SIGNALP), tmhmm (TMHMM)	20214.5	36223.4	35156.9	49077.7	51963.8	49291	42616.9	40938.4	39073.3	0.02031	0.609281	-0.215182	0.12105	0.746928	-0.126721	0.00260707	0.815716	-0.0884609
13778	contig06028_1.exp	CTCCTCCATAGTCAGGATCAGTGTTAAAGGCATCTTCATACCGCCGAATTGCAAAGACAATCCGTTCTTCGCGGACTGCCACCTGATTGTACGCAGCAAGTTCTGCGGACACCCGTATTATTCTAAGTTCTGCTGCAAGTCGTGTGTGGAAGCAGGTCAGCTGTTGCCGCAAGATCTCGATCTACAATCGGACGAGGCTTGGAAGAAATAATTACCCTCTAATAGAGCAGTGCTCGCGTTAGCTCCGTCGAGGGTACCGAACAACTTAACGTGTTTAGGTGATAAGTCTAGTAATCTTTCAACTGTTTTAAAAAAATATAGATTTATGGAATTTGTTTCTGAAATATAAAATTAAGATTGTTTTATATAAAATTTAAAATTGGTACTTAATATTTTTTC…	485	gi|110756487|ref|XP_396472.3|PREDICTED: similar to Papilin CG33103-PB, isoform B isoform 1 [Apis mellifera]	XP_396472	1.8e-14	0.771	F:metalloendopeptidase activity; F:serine-type endopeptidase inhibitor activity; C:proteinaceous extracellular matrix; F:zinc ion binding	EC:3.4.24.0	no IPS match	3169.65	1959.7	2247.16	1509.42	868.599	2307.7	577.683	2453.92	2445.66	0.18051	1.57425	0.197075	0.43062	1.34675	0.129287	0.742783	1.16893	0.0677879
4775	contig18754_1.r1.exp	AAGCAGTGGTATCAACGCAGAGTACGCGGGGATTATAAAAATTTATTTTATGCACATGTGTCGATTTATAAGTAATTATGTTCAGAAATCAAGAAAATACGCAACTTAATTACGAGGCTTGTTCGATAAAATAATTTATCTTCATTGGTGCGTGGCACTTCGACCCGTGCGCACTCAATTCGTGTTCAGAAAATCTTATTGCAAACAATGTTTCCTATTACAATTTTACATGTCTTATTATTAATCGAAATAATACTGCATTGTTCATATGGACAACGTGATAAAAAGTTCTTCAGGAAAGACTACAAATATTTAGAAGATACGGAAAGTTTTTATAAAATTCATACTATATCAAAGAGTTGGCAAGATGCAAGAAAGACTTGCAAGCTTGAAGGTGCT…	1673	gi|148298818|ref|NP_001091784.1|multi-binding protein [Bombyx mori] >gi|112982635|dbj|BAF03496.1| multi-binding protein [Bombyx mori]	NP_001091784	6.01e-107	0.538	F:binding	0	IPR001304; IPR016186; IPR016187; IPR018378; PTHR22802 (PANTHER), PTHR22802:SF5 (PANTHER), SignalP (SIGNALP)	32593.9	37839.6	27061.9	32195	62354.2	32992.7	55233.5	34088.7	55762.9	0.39004	0.764419	-0.116669	0.1113	0.671988	-0.172639	0.65734	1.13755	0.0559698
2872	contig21523_1.exp	AAGCAGTGGTATCAACGCAGAGTACGCGGGGGTGTTTCATTTTAAAAGCGACCAGCGCCAGTCGTATTACTAATGATGAAGGCGATTGTGGTAACGGTGGTGCTTTGTGCTGCACTGTTTGTGAGACTGTCTACCTCAAGTCAGGATAAACAGCCTGTAAACGACCCCATAGTGACAGTCCGTGAGGGGAAACTAAGAGGTTCAGTGCACACTCTGGTGGATGGTTCAACGTCTTACAGTTTTAAAGGTATACCTTATGCAGAACCTCCGATTGGGAAGCTGAGATTCAAGGATCCATTGCCTCCAAAATCTTGGAAAGGCATACGTGAAGCAGTAAATCATGGCTCAGTGTGTCCGCAATTCGATATTACCACCGAAAAATTGATTGCAGGCGACGAG…	970	gi|162462783|ref|NP_001104822.1|carboxylesterase-6 [Bombyx mori] >gi|160694399|gb|ABX46627.1| carboxylesterase-6 [Bombyx mori]	NP_001104822	5.29e-82	0.696	F:hydrolase activity	0	no IPS match	17367.3	16317.3	17904.4	11054.7	16292	16597.1	12834.5	21336.1	21569.3	0.24214	1.17398	0.0696598	0.65937	0.925533	-0.0336083	0.310624	1.26843	0.103268
1095	GME-string_Contig_45.0	CTCTCAGATCGTCACCGTCGCACTGAGTAAACAGCACTAGCACAATGAGGAGTATATATTTGCTTATGAGTATTCTTGCACTTACATGCATCTCGTGTTGTTGGGCAAGAGATCTAATAGTGGGTACGAGCTATAATACACGTTTAACTTGGCAAACGAGAGCTGACTACATGGGTATTCCTTTTAAGAAGCGTGTGAAGGAAGTTTTTTATTCTGACCCCGGTCAACAAATTATCAGGGGTATAATTGCAAGAGACATCGATCATACGGATGCCAGTGCGACCTTAACGGCTGGTGGTGTTGGATTCACGTATGCAAACATTCGTCTTAAAAGTGCACGTGGCAATGGGCTTCACTATCAAATAGAAATTTATGTATAATGTAAGGTTGCCACTTCCA…	810	gi|229002332|dbj|BAH57948.1|hypothetical protein [Bombyx mori]	BAH57948	5.15e-34	0.601	0	0	SignalP (SIGNALP), tmhmm (TMHMM)	211427	266481	219697	359867	353487	436530	372313	401004	376804	0.00894	0.606675	-0.217044	0.00145	0.60655	-0.217134	0.997895	1.00021	8.94665e-05
1991	GME-string_Contig_2050.0	CATTTCCGCCCGGCATTGACGAGAGACGCATCCGGCATCGTCATTGTGGTAACTTAACGAGAATTAAGTTTTTGGACAAATACCAAGTAAAATGTCTTTACCACGCGTTTACTTCGATGTGGTTGCTGATGGTTTAGCCTTGGGAAGAATTGTGGTCGAGTTAAGAACAGATGTTACTCCGAAGACATGTGAAAATTTCAGGGCCCTCTGTACTGGTGAAAAAGGTTTTGGTTACAAGGGCTCCACCTTCCACCGTGTTATCCCCAACTTTATGTTGCAAGGAGGTGACTTTACAAACCACAATGGCACTGGTGGCAAGTCCATCTACGGTGAGAAGTTCGCCGATGAAAACTTCGTCCTGAAGCACACTGGACCTGGAGTCCTGTCTATGGCGAATGC…	974	gi|60592747|dbj|BAD90848.1|cyclophilin-like protein [Bombyx mori] >gi|76577781|gb|ABA54173.1| cyclophilin [Bombyx mori]	BAD90848	8.47e-80	0.905	F:peptidyl-prolyl cis-trans isomerase activity; P:protein folding	EC:5.2.1.8	IPR002130; IPR015891; PTHR11071 (PANTHER), PTHR11071:SF73 (PANTHER)	19979	27304	20849.4	28143.5	29025.4	23099.8	35071.8	30583.4	33002.5	0.24312	0.848804	-0.0711925	0.01845	0.690593	-0.160778	0.0531462	1.22909	0.089585
17892	contig01012_1.exp	TTTATTTCATGTTTTATTTATTTTCATATATTTCTTAAACATTATAAGAATATTATTCGATTATTATGTGTTATGTTGTTCATATAAAGCACAATAGCCAAAATTTCTTTCTTAAAATCCAGACAAAACCAGTTTCCCAATTAAATGTTGTTCTTCCAAAAGTCTATGAGCTTCTCTTAAATTTGCTGCATTAATTGGTTTCATGACTTTTGTAAGAGTACATTTCAATTCTCCTTTTTCAAGCATCTGTGAAATTGTTTGTAAAATTTCTTGATGTCGAGATATATCTTCTGTTTGATATTTGATCCTTGTGCCCATCTGTTCTGAAACCAGAGTAATACTTTTCTCTTTTAGTGGCTTTATGTCAACTAAACCACTGCTGTCAACTATCAAACATAT…	1205	gi|229556834|ref|ZP_04444623.1|NADPH:quinone reductase [Listeria grayi DSM 20601] >gi|229310675|gb|EEN76650.1| NADPH:quinone reductase [Listeria grayi DSM 20601]	ZP_04444623	8.11e-89	0.673	F:zinc ion binding; F:oxidoreductase activity; P:cellular alcohol metabolic process	0	IPR002085; IPR002364; IPR011032; IPR013149; IPR013154; IPR014182; IPR016040; PTHR11695:SF34 (PANTHER)	27115.2	32278.1	35149.9	29187.6	34574.2	34185.9	30203.8	7848.79	31283.3	0.71744	0.96524	-0.0153647	0.35239	1.36355	0.134672	0.290265	0.707886	-0.150037
7247	contig15489_1.exp	GATCCGAACTGAGCGTTTACTCGCTCGTGTACCACACAATCGAGTTGTGTGTTTAATTATTTTTTTCTAGTCAACTACTACTGATTCAAAGTTCTTAGTGTCAAGGTGATTTATATGTTAGGCGTTATAGACTCTTTTAAATTTAAGAAATGTGTGTTTTTAAATTAAACAGTTTTACGATCGCGTGTTTGTTATTTGTCACATTAAACGCACAAAATTATACGAATACAGACTTGTTTGGATTCCCCGAAGTTGAGGAAGTTGAGCACTCAAAAAACAAAGAGAACCGGCAACCGGTATTCCTGCCGACTGTATGTCCAGACAACGAGTTGTACTACCCAGGAGACCAAAAAGATGATTGGATATGTGATTGCAGACCAGGATACATCTATCATCCCA…	785	gi|91089977|ref|XP_973893.1|PREDICTED: similar to CG12811 CG12811-PA [Tribolium castaneum]	XP_973893	5.04e-31	0.567	0	0	IPR013032; PTHR20983 (PANTHER), SignalP (SIGNALP)	41662.1	31605.6	15184.2	24780.8	14972	14162.1	13684	14704.3	51169.7	0.24416	1.64058	0.214998	0.84844	1.11179	0.0460233	0.540593	1.47562	0.168975
15021	contig04490_1.exp	GTACAGCACCAAATACCTGCGAGTGTAAAACCGGCTACAAGTCTACACATGAAGGCTCTTGCCGAGCTGTCTGCGATCGCTGTGAAAACGGCGATTGTGTAGCTCCGAATGACTGCCGTTGCCGATCTGGATACGCCAAAGACCAACAAGGCAAATGTGTTCCTCAATGCAATCCGGCCTGTAGTTCTGGAAGCTGTGTTGCGCCTAATACCTGCTCGCGCCGTTCAAACACT	233	gi|195115822|ref|XP_002002455.1|GI17397 [Drosophila mojavensis] >gi|193913030|gb|EDW11897.1| GI17397 [Drosophila mojavensis]	XP_002002455	1.56e-18	0.561	C:extracellular region	0	no IPS match	42685	24349.3	47796.3	20821.3	35426.5	26037.9	63054	50539	36152.5	0.2614	1.39551	0.144733	0.33143	0.766839	-0.115296	0.0642991	1.81982	0.260029
17919	contig00981_1.f1.exp	AACGCTACTTTCTCTACCAGACTCACAATGGACAGTATAGAAAAGAGAGAAGACTCAAGGATGGCTCTGTCGTTGGTACGACGGGTTGGGTGGGCGCAGATGGCTACCTACGCCTCCAGGACTATATAGCAGATCACGAAGGCTATCGGATTTATAAATCTAAAACAGTTTACGTTGGTCAAAATCGACCAATAGGAGAATCATTGAAAATTGCCAAGACAGCTCCTACAGATTCTGGTTATGGAGTAACACCAGCGTCTCCTTTGAATCGAGCACGTGGCCCGCCACGTGTCAGTTCTACTACACCAGTACCGTTACAACCTTCATCTACCTTAACACCACCCCACTCATTTCCCTCTGAAGTGGCAGTCACTCCTCCACCTCCGCTTTATCCAAGCT…	2270	gi|193648028|ref|XP_001949030.1|PREDICTED: similar to conserved hypothetical protein [Acyrthosiphon pisum]	XP_001949030	1.74e-54	0.563	0	0	no IPS match	5954.5	32892.2	23208.4	10443.5	8625.07	12235.9	8870.21	7979.64	9187.18	0.26661	1.98231	0.297172	0.20257	2.38334	0.377187	0.186714	0.831735	-0.0800152
2030	GME-string_Contig_1978.0	TTTTTGTCATTTTGCTCGATGACCAGTCGACTCGATATCGCTTAAGACGGAGGTGTGTACGCAGATTTATAGCGACAATGACCCTACTACTGTTTATGACAATCATATCAGCGACAATGGTGATGGGTCAAAGACCCCAATTTGCGGGTAGCAGACCCATCGGTTACCCGGAACTTTATAACAGAACAACCACCACGCCAGATGGTCTAGAAGATCGATTCGGCGAAGGTACTACACAAAGGCTACCCATAGAAGCTAATGGAGATAGGGACCTTATAGATCGCCTTAGCAAACTGCCAATTGACAAACAACCCTTCTGGTTCATCAATTGGCAAGCACTTGAAGCGAATAGAAAAAATCCCCAGACTTATCCTCAAAAACCAAACGTTTTTATAGATC…	2299	gi|91076018|ref|XP_971559.1|PREDICTED: similar to CG14567 CG14567-PA [Tribolium castaneum]	XP_971559	4.11e-11	0.648	F:molecular_function; C:cellular_component	0	SignalP (SIGNALP)	9912.49	3289.59	5960.82	2551.84	8921.32	7814.43	6835.57	4315.46	2951.08	0.98867	0.993536	-0.00281639	0.49239	1.35887	0.133177	0.488897	0.73115	-0.135993
7707	contig14841_1.exp	AAGCAGTGGTATCAACGCAGAGTACGCGGGGAGTTGACACTGTGTCATCATATATAATGGACACTAATATACAAAAAACAAGAATGCTGTCATATCTATTAATGATACTTATATCGTCCACCGCAGCAGAGATTTGCCCATATATATATGACAATCAGTCGTACACAAGAACCTCTGTATTAACAATAAAGGGTCTACCAACCAATTTAGTTATAAACCCTCACACCAATGACCTTCTATTCACATTGATCGATCTCGAATCATTACAAAACGATGAGGTCCAAACTAAAATGGACCAATACATACTAAAGAATGGGGAACCAATCAAAATCGACAATGTTAACGGTCAAGCTGCCGCTGTGGATGTCAATTATAACAAAGTATATATAGCCAGTGACG…	976	gi|116782397|gb|ABK22491.1|unknown [Picea sitchensis]	ABK22491	1.26e-06	0.4388	C:integral to membrane	0	SignalP (SIGNALP), tmhmm (TMHMM), SSF69304 (SUPERFAMILY)	5709.86	4714.67	4940.13	7186.41	8515.91	12574.8	5792.78	8420.52	6368.9	0.05935	0.543361	-0.264911	0.11091	0.746503	-0.126969	0.228606	0.727876	-0.137943
2242	GME-string_Contig_1489.0	CGGAGTTCATATACTGTAATCAAACGGTGTGCACGTAAAAAATGTTCTCGACGCGAGTTCTAGTAGCTTTTGCTGTTTTGGCAGCTGTAGCTGCATTGCCGGCTGATAAACCGGTACCACGACCCGTCACCACCATTACCGATGAAGAATTCGACGACAGTCCATGGTTCAGTTTTCCCCTCTTCGGAAACCTTTTCGCACCGCTCTGGAGGCTCTTCCCCAGTTTCGCCGATATCGGCCCAAGAATTGTTACTGACGACAACAAATTCCAAGTCATCGTGAACGTGAAGGATTACAAAAAGGAAGATCTGAAGGTTAAAGTGAAAGGAGACTTCATCTTCGTTCAAGGCTCTCACGAGGCGAAACAAGACGACCGCGATGTGTTCGCAAGCCAGTTCT…	764	gi|23208546|gb|AAN15790.1|heat shock-like protein [Galleria mellonella]	AAN15790	3.18e-51	0.581	P:response to stress	0	IPR001436; IPR002068; IPR008978; G3DSA:2.60.40.790 (GENE3D), PTHR11527 (PANTHER), PTHR11527:SF32 (PANTHER), SignalP (SIGNALP)	48241.3	20456.3	21600.2	52673.5	68675.3	57692.2	76347	81682.9	84600.2	0.04453	0.504341	-0.297276	0.00567	0.372162	-0.429268	0.016211	1.35517	0.131992
18661	contig00036_1.exp	TTTTTTTTTGGAAATAAACTACACTAAGATACAGTTGTCTCAGTATGTTGACAATTGTAATACTCTCGTTGTTTTTATATAGTGTATCTGGATATTTTACGTTACCCGGAAAATGCCCGGAAAATGTGGCTCTACAGAAAGACTTCAAGCTGCCCGATTTTTATGGCAAATGGCACCAAGCCTATCACTATTCCAGCGATGGTCTGATGAAGAACAATTGCTCCAAGTTAATACTGGATACCAAACCTTCTGGCGCTTACTGGAACCAATCGAGAGTGGACAGAGGTCTGTTCCATAGATACAGTATGGCGAAGTTAGATATACCTATTAGGATCGAGGACGCTGCCAACTTGAATGTTACGTTTACATTTCACGACGCGCCAAGACGGTTGAGAGTCA…	970	gi|112983654|ref|NP_001036872.1|Bombyrin [Bombyx mori] >gi|13928531|dbj|BAB47155.1| Bombyrin [Bombyx mori]	NP_001036872	0.00128539	0.4333	F:binding; F:pigment binding; C:extracellular region; P:protein-chromophore linkage; F:transporter activity; P:transport	0	IPR000566; IPR002345; IPR003057; IPR011038; IPR012674; SignalP (SIGNALP)	502910	422246	404469	574003	519836	454437	464874	399060	401679	0.18796	0.858778	-0.066119	0.5965	1.05058	0.0214283	0.0816592	0.817434	-0.0875473
767	GME-string_Contig_5305.0	CCTCGTTCAGTGTTTGATTACGTCGTGAGTACATAGCAATTCCTATATAGGCACTAAAAAAATAAAGATATATAAATGTTGAATATGAGAATTATTTTATTAGATAATTTCATAAGTATTTAAATATAAAAGAAGGTTTTTTGTGCTACAAAAATGTTGAGATATCTTATAATTTTCGTTGCCGTTACCAATTTTTTTGCTACCGGTATGTATGTCGTAAATCCAGGACCCCAATATCCACCAACAAAGGGAGAGGTTTGGCCAAAACCCCAATATGAGAAAAAAGAAGACAAATATTTTACACATAACTCTTCATTTATTATTACGCCGACAAACTACACCTGCGATATACTAAATAAAGCAATAGAGAGGTATGCATTCACTGTCAGAGCATTACAC…	1861	gi|134252572|gb|ABO65045.1|beta-hexosaminidase [Ostrinia furnacalis]	ABO65045	0	0.699	F:cation binding; F:beta-N-acetylhexosaminidase activity; P:globoside metabolic process; P:glycosaminoglycan catabolic process; P:amino sugar metabolic process	EC:3.2.1.52	IPR001540; IPR013781; IPR015882; IPR015883; IPR017853; G3DSA:3.30.379.10 (GENE3D), SignalP (SIGNALP), tmhmm (TMHMM), SSF55545 (SUPERFAMILY)	8929.68	7779.58	6813.48	1281.64	10422.4	8661.58	9361.63	11236.6	3424.4	0.73208	1.15502	0.0625905	0.94868	0.979191	-0.00913272	0.755713	1.17957	0.0717233
261	GME-string_Contig_6549.0	TTATAATTAACATCGAAATAAACAAGTCGTGATGTTTCTTAAAATTTTATACGTATTTACCGCCTTTTTGTGTGTCGCACACGCGAAGAGTGTTATGGTCGGCCATGTTTATAGCCAGGGAGGTATAAATAAAGTTTACGAGAAAACAGTGGAGACAACTGGCATACCGTTGATTAAGAGGGTCGAAGAAGTGTACTTCGAGTATCCCCTGGGAGATCAGAGGATTAAAGGTATCGCTATAAAGGATCTAGACAACGGTCTGGCAGAGCCGTCTATAAACCGTGGCGGGCTTGGCTTCAATTTCGTCAACATCAAACTGAAGAGTGAGAGGGGCTCAGGGTTCAGGTTCCTCATAGAGATATATGCGTGATCCTAGTGGACATGAGTGAATTGTTGTGG…	415	gi|229002332|dbj|BAH57948.1|hypothetical protein [Bombyx mori]	BAH57948	4.9e-17	0.556	0	0	SignalP (SIGNALP)	511277	467855	449351	764303	768713	693139	713886	649582	625983	0.00097	0.641682	-0.19268	0.0043	0.718029	-0.143858	0.092953	0.893671	-0.0488223
1387	GME-string_Contig_3720.0	GAATAAATAAGTTATTATATTTAAGGCAGACATAAATGATATCAATAAAGATACATTCACAGAGCCAATGCCAATGGTTTATACGTCGTTGAGAAAATGTCTAATTATTAGCAATCGCTGATTCTAAAGCGTCGAACGTTGTTCCTTCAGGATCATATTTTCGTCTGAACGCTTGATAATCACTAGGTAAATTTTTCTTCAATTCTTCAAGGTATCTTCTTAAAATATATTTCTGTGTATGTGTGCATTTTGCACACGCTGTCTGCACAATATCTGGTATCGCTTGTTTGAGCGTGGCAGTCTTCTTAGTACAGCTATTTCTGTCCAGATAGCAACCGACTGACATTTTCATGTATCGTGGATTGCGAACTAACGTGTCAATGTCCATGTTATCATGTT…	587	gi|112983052|ref|NP_001037068.1|chemosensory protein 11 [Bombyx mori] >gi|77415578|emb|CAJ01458.1| hypothetical protein [Bombyx mori] >gi|112032179|gb|ABH88200.1| chemosensory protein 7 [Bombyx mori] >gi|115551754|dbj|BAF34359.1| chemosensory protein11 [Bombyx mori]	NP_001037068	5.91e-23	0.617	0	0	IPR005055; SignalP (SIGNALP)	24309.7	26311	26340	33352.3	30608.8	27550.8	43035.3	40697.3	42928.1	0.05484	0.840991	-0.0752085	8.28e-05	0.607613	-0.216373	0.00312381	1.38409	0.141164
14935	contig04592_1.exp	TAACAAATCAATATATTATTATTATAACATTTGATTAATATACAAAAATAATTAAACCCTAATACAATTGCACTTATTATAAAATATTTTTTAATATTTTAACCCTGACTTTACAAAATGGCTTTTCAATGTCGTGCATATATTTAACTGCACACTTAGTTTTTACAAATAACGTAATATTTGGTTCATTATTTGGCAAATGAAATAGATTTAATATGCAATATATTTACATACTTAAATATAATTAATAAAACTTCTATTTAAACAGTGGAGGCTTAATAATTTGTATGGAAACATAAACTTCCAGCACACTTAATTCTTATGAGAACACGTATGGGAAAGAATAAAATGCCGATTCTGATATCTTCTTCTAATTCATGTACACGGTAGTGATACCGT…	1808	gi|160333413|ref|NP_001103763.1|fumarylacetoacetase [Bombyx mori] >gi|87248327|gb|ABD36216.1| fumarylacetoacetate hydrolase isoform A [Bombyx mori]	NP_001103763	9.68e-82	0.673	0	0	IPR002529; IPR011234; PTHR11820 (PANTHER), PTHR11820:SF6 (PANTHER)	5601.57	17503.7	4087.14	5548	19962.3	14549.3	8273.43	3689.46	3892.78	0.51238	0.6788	-0.168258	0.44813	1.715	0.234264	0.144846	0.395802	-0.402522
5160	contig18250_1.exp	TGGCGTGCGTTGCTAACGGTCGTGTCTCAACTGTGACCATTGTTTTAATCGTATTACAAGTTGCAATATCACAAGAACGTCCCGATATAAAAGTGAATTTCGAAGTATTAAAACCAAAAGGATTACGTATATCGATACCAGATTCGAGCTCTTCAAAAATATCATTGTTCGCCTTCAATGGCCACCTTAACAGAGCTATAGGCAGTGACGATGTTGGCTCAATAAGGGGTGAGGTTACAAAGGCCACAAATGGGCGATGGGAATTCGAGGATCCCAATGTGGAGCTGAAAGTGGGTGACGTTATACACTATTACTTCATCGTGACAGTCGACAGGGGTTGGATATGTGATTGACAACCTGACATATACTGTAGGCAATTTGGATAACCGTTCAGGCGGT…	642	gi|52782700|sp|O96363.1|BGBP_HYPCURecName: Full=Beta-1,3-glucan-binding protein; Short=BGBP; AltName: Full=Beta-1,3-glucan recognition protein; Short=BetaGRP; AltName: Full=Gram negative bacteria-binding protein; Flags: Precursor >gi|4090882|gb|AAD09290.1| gram negative binding protein [Hyphantria cunea]	O96363	4.83e-43	0.588	C:extracellular region; F:bacterial binding; P:regulation of innate immune response	0	tmhmm (TMHMM)	84760.5	70647.2	59379.2	141048	156382	144215	131225	151150	133808	0.00097	0.486334	-0.313065	0.00224	0.516088	-0.287276	0.338195	0.942347	-0.025789
39	GME-string_Contig_904.0	AGTTCGCAACGATCCATCGGCTCGTTACCACGCCACTCATACGCACTGACCGTGGCGTGAGAACTTTAAAAAAAATATATAAAATAAAAAAAAAAATTGGCAGTGCATAAAGTGACAGTGCGACAGTGAACTGAAATTTGTGATCAGGAAAATTAGACCAGAACTAGTTTTCGTATTCGACCGATAGCGATCCGAAGTTACGATTCGACTGTTTCAGTTTTCAGACTTTTTGCACATTTTTATCGAAGTGCAAGATATGGAATGTCGCAACTGATCACAACTTTTGTATTTAGGTGCTGAGTTCCAACCATGGCGATGTGGCTTCAAGAAACCTTCTATTTTCTGGCAATATTCCTGTTGGCGACGCCCAGTTTAGCAGCAGTCTGTCCTGATAGTTGT…	1751	gi|194882165|ref|XP_001975183.1|GG20702 [Drosophila erecta] >gi|190658370|gb|EDV55583.1| GG20702 [Drosophila erecta]	XP_001975183	9.4e-26	0.498	F:protein binding	0	SignalP (SIGNALP)	2681.18	1699.04	3417.79	3404.61	1840.54	7069.98	4602	8926.76	7436.75	0.4073	0.633206	-0.198455	0.03225	0.371945	-0.429521	0.223326	1.70242	0.231066
2179	GME-string_Contig_1619.0	ACAGTCAGCTACCTATTTTCGTGCAAAATGGCTGTGAAATTGGTATTTTTCTGGTTTTCCCTTGTTTTAACAATTATTGGTACAAATGCTGCTGGGGAATTTAGTGTCCTTCACAGCCCTAAATCCATAAAATTCTCAGGATCTAGTAAGACATTGGAAAGCCTTTTGAAGGAGATCTTCTCAGCTTCCCTTGGTTTGTCTGTGGAAGAGAGTTCAGAGTGGAACGGATTATCTATTGTCGATCCTTTTAATACTCCTGAAGCAGTTGTAGAAGTTTATATTGATGGAGTCTCTTCTCTTGGAAAAACTGTGGGGCTTAAGACTCAGGACTTCCCCTTGACTGTTGATGAGTATGAACCAGACACATACAAAGCAGTTAAGCATAGGATTGAGCAGCGT…	1609	gi|156549004|ref|XP_001607306.1|PREDICTED: similar to ENSANGP00000014281 [Nasonia vitripennis]	XP_001607306	4.17e-65	0.545	0	0	IPR012493; SignalP (SIGNALP), tmhmm (TMHMM)	110574	8371.13	14203	12663.2	154932	8639.9	32108.1	14581.2	25330.6	0.81789	0.755517	-0.121755	0.57619	1.84877	0.266883	0.51242	0.408659	-0.388639
9073	contig12543_1.exp	GAGTATATCGCCCGATCCCGTCTCGTTCACTTGTGAAGCAAAGCAACTAAGGAATAAACATGAACAAGCTATTGATTGTTCTCTTGGCTGTGTGCCTTGTCAGTGTACACGCATTTGTGAAGCGTGAAACTGAATCGACACCCGACTACCTGAAGAACATTCAGCAGCAGCTTGAAGAGTACACCAAAAATTTCAATACACAGGTGCAAAATGCCTTTGACTCGGATAAAATAAAGTCGGAAGTGAACAACTTTATCGAAAGCTTGGGAAAGATATTAAACACAGAGAAGAAAGAAGCGCCAAAGTAAAATAGAGACTAGAAGTATTCTTCTGGAAAACTGCCACTACAATTATCAGTTACTATTTCAAAAGTGAAAATGATGCAATAAATTTATGTAA…	449	gi|156630460|sp|P85216.1|AP2_GALMERecName: Full=Anionic antimicrobial peptide 2	P85216	1.18e-26	1	P:defense response to fungus; P:defense response to Gram-positive bacterium; C:extracellular space; P:innate immune response; P:xenobiotic metabolic process	0	SignalP (SIGNALP)	39694.3	51663.4	20141.2	35718.8	33240.1	47330.9	73089.1	75318.9	103986	0.88274	0.958803	-0.0182706	0.02562	0.441765	-0.354809	0.0139243	2.17039	0.336538
118	GME-string_Contig_695.0	TATTGATAAATACTTTCCAATCAATATGTCATGTTTTTGTTGCGGTAGTGCTCCAAGAATTGTTGAGGAAACAGAAATTATTGTCAAGGAACCTGTAGTCATGGCTGCACCAATCAAAGTTGCGGTGACCGGAGCAGCAGGTCAAATAGCATATTCTCTGCTGTATCAGATTGCATCTGGTGCAGTGTTTGGACCCAACCAGCCTGTCTACCTACACCTTTTAGATATAGCTCCTATGATGGGAGTCCTCAATGGTGTTGTTATGGAACTAGCAGATTGCGCATTACCACTTCTTGCTGGTGTCTTACCAACAGCAAACCCAGAAGAAGCATTTAAAGATGTTGCTGCAGCATTCCTAGTTGGATCCATGCCCAGGAAAGAGGGAATGGAGAGGAAGGA…	1502	gi|114052561|ref|NP_001040257.1|cytosolic malate dehydrogenase [Bombyx mori] >gi|87248533|gb|ABD36319.1| cytosolic malate dehydrogenase [Bombyx mori]	NP_001040257	3.02e-155	0.833	C:lipid particle; P:malate metabolic process; P:glycolysis; C:cytosol	0	IPR001236; IPR001252; IPR001557; IPR010945; IPR011274; IPR015955; IPR016040	18874	24654.3	21484.6	72908.7	24347.8	28577.5	24438.8	30230.5	27343.2	0.26409	0.516656	-0.286798	0.0746	0.79272	-0.10088	0.402644	0.651751	-0.185918
2916	contig21466_1.exp	TTTTTTTTTTTACAACTTTGCAAGTGTTTTATTTGAAGAATGTTTTACATTTTGTAGCTGTGTTTTATAAAGAATGATGTAAGTATAATGTATAACTGTATTTAATAAAAGTTTTTTTTTATATCTAGCCGGATCTGGGGGGAATCTTGGTACAGACTCCATTTAAACACTTCAATGGCTCACGACAAATGGCTGAGGGTGTTTCTCCCAGTTCCTTACTGTAAGTTTTGCATGCCGAATTTTCAGGTAGAAGAGTAACGCAAGCGGGACAACAAGCACATTTGCCTGCATGGTTCTGGCGATAGACAGACGGTGAACGGCAACTATTTGCAGCCACGCGTGTACTACAGGGATTGTTCTTGCAGAAATTGGTACCACAAACCAAATCACCGTAAGTTG…	505	gi|134103857|gb|ABO60878.1|cationic peptide CP8 precursor [Manduca sexta]	ABO60878	1.1e-38	0.7488	F:serine-type endopeptidase inhibitor activity	0	SignalP (SIGNALP), tmhmm (TMHMM)	992183	977683	1.08301e+06	932572	960144	963516	1.46576e+06	1.34884e+06	1.21647e+06	0.12929	1.06885	0.0289152	0.01465	0.757336	-0.120711	0.00573623	1.41132	0.149626
17786	contig01153_1.exp	CGCGGGGAGTCGGCGAACGAAGTTTGTACCGTCAAGTTCCAAATTTAAATTTTTTAAAGCACGAATTTTGGATTCGGCGTATTTTGAATTTTCGGACATAGAACGAACATATAAACAATCATTATGATGAGGATTGTATACTTTTTGGCCATTTTGGGTGTCACTTGTGCGGCTACCTTCAGAGGGCATTTGCCAGCAAAACCCCAGGAATTGGCTGACAAGGAGGGTTGCTATATTCACCAGATTAGTGACGTCATACCATTCGGCAGTCAGCTCACACCAATTGGAGAGTGTATCAGGATACAGTGTGGAAAACATATGATACATTATGCCACATGTGGAGTCGTTGGCACGACTGACCCCGAATGTTATGTAACTGATACGGATGTTAGCAGACCA…	1315	gi|56462320|gb|AAV91443.1|putative secreted peptide 30 [Lonomia obliqua]	AAV91443	5.5e-09	0.52	0	0	SignalP (SIGNALP), tmhmm (TMHMM)	6554.56	6163.34	10756.2	7652.93	10242	8599.91	13450.6	50563.9	35942.3	0.57538	0.885986	-0.0525731	0.07935	0.234842	-0.629224	0.0863817	3.77269	0.576651
5204	contig18192_1.exp	AGAGTAAAAGGTAGTGATGGTGGTCACAATGAGGTTGGTAGTGGCAGCGGTGCTGTTGGCCGCGGTGGCGGCTTCCGTCGTCCACGATGAGCTAAAGAATATTGTCATCACCAAGGAGCCTATGAAAAATATGGACATGAAGTCAAAGGAGATGTGCATATTGAAACTGATGAATCACATCCTGCAGCCCACGATGTACGAAGACGTGCGCGAGGTGGCGAAGGCGTGGGTCCTCGAGGAGAACGAAGACAAATACATGAAAATGGAAGCAGTGAAAGAATTCATCAA	288	gi|14599864|gb|AAK71137.1|AF356843_1hexamerin storage protein PinSP2 [Plodia interpunctella]	AAK71137	1.09e-19	0.85	F:oxygen transporter activity; F:nutrient reservoir activity; P:oxygen transport	0	SignalP (SIGNALP)	1.13307e+07	1.35829e+07	1.40925e+07	1.27823e+07	1.11766e+07	1.04197e+07	7.1905e+06	7.14639e+06	5.56767e+06	0.23271	1.1346	0.0548435	0.00315	1.95966	0.29218	0.00533496	0.57898	-0.237336
6570	contig16393_1.exp	AAGCAGTGGTATCAACGCAGAGTACGCGGGGGCAATGTTCTCGCTCGATCAGGACTAAACAGACGTGTTCAATTTAATTCAGTGTAGTATTTTTTATTTAGTTAGTTACCATTTGAAGAAAGAATATTTTTTTCTAAGATGTTTCTGTGGTTAGTGGTTTCCAGTCTCGTGTCTGGAGCACTAGCTTTGAATAATGGACTAGCACTTACGCCACCTATGGGCTGGCTCTCCTGGGAGAGGTTTCGGTGTATAACAGACTGCCAGAAATATCCTCAGGAATGCATCAGTGAAAATCTAATTAAACGAACAGCAGATATAATGATCAGCGAGGGGTATCTCAATGCTGGGTACAATTATGTGGGGATTGATGATTGCTGGCTGGAAAAGACTCGTGGACCC…	816	gi|114051916|ref|NP_001040191.1|alpha-N-acetylgalactosaminidase [Bombyx mori] >gi|87248331|gb|ABD36218.1| alpha-N-acetylgalactosaminidase [Bombyx mori]	NP_001040191	1.54e-102	0.829	P:carbohydrate metabolic process; F:cation binding	0	no IPS match	1805.5	2578.21	9993.47	3450.29	2024.84	3264.85	12829.5	24378.1	16202.4	0.51714	1.64499	0.216163	0.03918	0.269185	-0.569948	0.0125815	6.11099	0.786112
16624	contig02591_1.exp	TACAGCATTGTTTTTTTATTTCCAATATTCGTTAATCCATTTTCGAATATTCTGTTTGTGAATCTTTCTAGCCTCGATAACTGTTCCAGGATCATTAGGGTTCTGCGGCATCAGGTCAAGGTGATGAGCCCCGTCGACGATCACAACGGCTACTACCGTGTCGCTCACAGTATTTAGAACACCACCTCCAGCCCAGGGATCTAGCAGTCCGTTACTCAAGACAATATTCGAAGCGGCTTGCAGCCTGTTGCCGCCATATTGAATTCTCGCCGCTTGCTCCATAGGATAGACGTTGTATGTTTTATGGCATTTCTCTGCGAATTCTGTAAAGTTCCATGGACTTTTCTCGAACATATCGTCAAGTCCTGTTGTGCACATGGGCATCACCATTTCTGTACA…	1479	gi|193718323|ref|XP_001949478.1|PREDICTED: similar to prolylcarboxypeptidase [Acyrthosiphon pisum]	XP_001949478	1.17e-135	0.679	0	0	IPR008758; PTHR11010:SF9 (PANTHER), SignalP (SIGNALP), SSF53474 (SUPERFAMILY)	14895.8	17026.1	15956.6	22035.9	22310.8	22962.7	20691.3	23297.1	20083.6	0.00065	0.71132	-0.147935	0.00969	0.747262	-0.126527	0.35107	0.951902	-0.0214075
7531	contig15090_1.f1.exp	AGTTGTCACACGTACGTGTAAAGAGGTGCACGTTTAGGTATATCGATATCGACAAATAAGGCTGGGACCCTGCGTCATTACGAGTCGCAAATAAATCGCGTGAATTTCGTCATGTAAGTTAATAATTAAACACCACGCGCGCGTTGTGGTCGACGAAACATTGTGAACATGGTTATATGTTTTTCAAGAGCATAATGTATTGGATTATTCAATGTCTCGTTTGGATCAGTCTGACATCAACACCGGCGTTTACTTATAATGACTACATAGAATATCAGACATCTTCAGAAAATCGAAATGAATATTCAAGAGACCCAGTCAGGACAGAGCAAATTAGTATAGGAAACAGGCGGAGCTATGAACGAGTTACAGAACGATATTTGGAGGGATCGAATGAAC…	1543	gi|167736344|ref|NP_001108066.1|spatzle-1 [Bombyx mori]	NP_001108066	1.31e-36	0.498	P:maternal specification of dorsal/ventral axis, oocyte, germ-line encoded; F:cytokine activity; P:innate immune response; P:positive regulation of antifungal peptide biosynthetic process; F:Toll binding; C:extracellular region; P:Toll signaling pathway; P:defense response to Gram-positive bacterium	0	PTHR21620 (PANTHER)	67015.2	49395.6	55498.8	81536.9	21658.9	24169.8	20912.2	21638.1	59148.4	0.50358	1.34973	0.130248	0.16139	1.69038	0.227985	0.731818	0.798478	-0.097737
1745	GME-string_Contig_2799.0	CGTTTTAAGTTTTATTGACATCTAAAACTTTCATAACAACTGTTTGTACTAAAATATAATATGTGTATCAAGTTAAAAGCTGTTAAATTGGTGTGTTGTTTGTTATAGCTGCTGATAGCAGGCGATGTTAAGCAAAAATGGACTTTAATCATTTTGTAAATAAGACACTTCTCTAATAATCCTCGTTGTATGCTTCCATAGCCATAACCTGCGCTGATTTTATGTAAACTGTACTTACATATTGTACATAATTTTCAACGAACACGTTATGTAAGCTCACTTGAATTTCTTTAGTATTATTGAGGACTTACAATAATTAATTAAAATGTTTAATAACCGGATAGATCATGTTTAATTCTAATCACATTAGTGATCAATTTTCAAATCAACCGAAATACC…	1439	gi|112983414|ref|NP_001036985.1|heat shock protein hsp21.4 [Bombyx mori] >gi|56378321|dbj|BAD74197.1| heat shock protein hsp21.4 [Bombyx mori]	NP_001036985	5.68e-95	0.882	P:response to stress	0	IPR001436; IPR002068; IPR008978; G3DSA:2.60.40.790 (GENE3D), PTHR11527 (PANTHER), PTHR11527:SF31 (PANTHER)	45560.2	53387.3	53925.6	42502.2	45586.5	48446.9	64478.5	59947.1	74054.3	0.16422	1.11966	0.0490853	0.03747	0.77022	-0.113385	0.0101079	1.45369	0.16247
17824	contig01101_1.exp	AATAAATTATAGTATACAGGTGAAACCAAAATTAATGGTTTCTTTTTAAAACAATTTTTTTTCTGAAGAAATATCCGTCGTAAAACGATAAAAAGATCTTGAGCCATTCACGGTAGCAACAGCATCATGGTTAATGCAGTTATCAAATCAAGGAAGTTCTAAATTTTTTATCATTATTCAATCTATATTTTTTAACGTCATCATCATCAGCTATTAACTGTCCACTGTTAAACAGGGGCCTTCTTCATAAGGCAGCTTTTGCGAGTAGTGACCACGTTTAACGGGCGGGTCGGTAACCGCAGTTAGGCTTTTGGTTACGTTTTAAAAGGAACGCTGCTGCCCATTCCTCGTCCTTCTTCTTTTTATTTCTTTTGTTCAGTAATAATCTCCATTTAAACC…	1167	gi|33860163|sp|P82176.2|IMPI_GALMERecName: Full=Inducible metalloproteinase inhibitor protein; Contains: RecName: Full=IMPI alpha; Flags: Precursor >gi|33145975|emb|CAE12200.1| inducible metalloproteinase inhibitor protein [Galleria mellonella] >gi|34485736|gb|AAQ73240.1| inducible metalloproteinase inhibitor [Galleria mellonella]	P82176	9.57e-47	0.39	P:wound healing; P:extracellular matrix organization; C:extracellular space; F:metalloendopeptidase inhibitor activity; P:anatomical structure morphogenesis	0	IPR002919; IPR013032; G3DSA:2.10.25.10 (GENE3D), SignalP (SIGNALP), tmhmm (TMHMM)	8978.88	5030.18	14327.9	4328	3860.78	3953.24	13125.2	8031.35	8802.4	0.116	2.33379	0.368062	0.87108	0.94586	-0.0241732	0.0202697	2.46738	0.392235
5784	contig17438_1.exp	ATCAGTAAGTCGACAGCGCGCTGACCAGGATGTCGTTTTATTTTGTTCTTTTCCTTTGTTCATTAATCACTGTAAATTGTGAATATGTCACGAAGAAATTATGTAAAGAGGTCAACCAGTCTCATTGCAAAATTAACTATGTGAGTGTGGATCCGTGCAGCAAAGGACCAAGATTTTGTAACATCAAGACGGACAAAATATATGACATCGATGTAAATTTCACACCAAAATTCTCTGCAGAAAGGTTACAATATGCCATCTACGGTGATTTTGATAACACGTACACTTTTTACAACATAATAGACAGCCCGAGGAACGCGTGCGATGCGATCGACTGTCCCCTGAGGCGTACGTCGCTTGCGCACACCGCAAACTTCAAACTTAAATTGGATAAGAAAG…	716	gi|112984526|ref|NP_001037199.1|promoting protein [Bombyx mori] >gi|33285891|gb|AAQ01563.1| promoting protein [Bombyx mori]	NP_001037199	9.99e-17	0.472	0	0	IPR003172; IPR014756; PTHR11306 (PANTHER), SignalP (SIGNALP)	30365.5	30702.8	33319.9	45343.6	46463.4	47264.1	36266.2	41855.2	42352.7	0.00016	0.678704	-0.168319	0.01587	0.783473	-0.105976	0.0378418	0.866276	-0.0623435
2293	GME-string_Contig_1345.0	GAACACACATATCTAAAACACACTAACATATCTTGTATCAGTTATACTGTTTATATTATTTTGTGAGCACACATTTGGACTCATTCACGAATTCATGTCATAAATACATAATAATTTCGCAAAAATGCAAGAGAAAAGGAATATAATTTTGTTACTATATATCGTCACAATAAGTGGACCGAGTAGTGCCCGAAATTTAGGAAGTATCGAACATTGTATAGACTACTACAAGACCGGGATGAACTTCGATTTAGCCACTTTGCAAGGTGAACATTACGCAGTCTACTTTTGGCCTCCGAATCAAAGGGATAGAGACACTTGTGCAGTGATTAATTACAAGAAACTTCCTCAGCACGAATTTGAAAATACATTAAACGGATGTAACTATACATTGCCATC…	746	gi|116780369|gb|ABK21653.1|unknown [Picea sitchensis]	ABK21653	6.48e-46	0.7	0	0	SignalP (SIGNALP)	13718.7	20950.9	9407.01	17752.5	25244.3	23025.4	16592.7	6640.36	15752.8	0.14403	0.667603	-0.175482	0.73291	1.13058	0.0533013	0.0811486	0.590496	-0.228783
733	GME-string_Contig_5382.0	GGCAGTGAGCGTAAGTCCTAACATTTTTAATCCGGTTCGCTGCGCCCGCGCATCACTCGCTTACTTGCACTCATACTACGCGCCTGTGCTCTCGTGTATATCGATCGCGATTTTTTTTTATTCATTAATCAACTTTTTAATTACTTAAACGTATCAAATTTAAAATGTACAAGTCACTGGTTGTATTGTGTGTTGCATTCTACGTGGTGATAGAGGCACGTCCAAAATGGCAGATCCTACCACCAATGCCAGGCTACGTCCCAGTCTATATCAGAACAGGCGACACGCCACTCGAGGAAATCAACCCTGACTTAGCCGAGGCTTTCCACGCGCTTCCAGCCGGCCGAAGTGCAGGGAAGGATCTAGAAGCTTCGCCAGAAATACCAGAACAAGCAGATC…	707	gi|125629089|emb|CAL23158.2|gustatory receptor candidate 25 [Tribolium castaneum]	CAL23158	6.31e-08	0.712	0	0	SignalP (SIGNALP)	1759.62	2815.06	1312.54	977.64	1603.13	2502.18	1838.19	3067.4	2351.01	0.69136	1.15823	0.0637935	0.46847	0.811291	-0.0908233	0.271266	1.42763	0.154617
4519	contig19137_1.exp	ACCATTCTGGATAAGCCTTGAACATAACTATAAACTGCCAGTCACTTTAACAAGCTCACCATTTCGAGCGTTCATTTAACGCGATATGACTTTACCGCGAGATAAAAACTAAACTACATAAAAATATGAGCAAATACGTTGTAACAATAGTGCTGGCGATAACGTTAGCGACGCCGGTGGTTTACAGTGACAATAGCACAATGACAAAACATCTGAAAGTGTTAATAGCTAGTAACGATTTACCGGTGAGCGGGGTAAAACTACTTCAAGAACACTTCACTGTAGTACAAAATCGTTTCTCTTATTACGGAGACGATGAGAAGGTTCAAAGTCAAGAAGAATGCCTCAAACTGGTGCCCGGGTGCTCGGCGATAGTATGGGCCTCGAGTCACTCCATCA…	1464	gi|170060115|ref|XP_001865660.1|glyoxylate reductase/hydroxypyruvate reductase [Culex quinquefasciatus] >gi|167878667|gb|EDS42050.1| glyoxylate reductase/hydroxypyruvate reductase [Culex quinquefasciatus]	XP_001865660	3.66e-81	0.659	F:NAD or NADH binding; P:metabolic process	0	IPR006139; IPR006140; IPR016040; PTHR10996 (PANTHER), PTHR10996:SF26 (PANTHER), SignalP (SIGNALP), SSF52283 (SUPERFAMILY)	14504.7	12456.4	5412.35	17834.7	18237.2	10587.2	18410.1	17650.5	2022.44	0.26857	0.69383	-0.158747	0.76728	0.850076	-0.070542	0.652845	0.816197	-0.0882051
2871	contig21524_1.exp	GCAGAGTACTTTTTTTTTTTTTTTTTTTTGAAAAACATACAGATTTATTGTAAAATAAAAACAAAATATAAACATGATTATAAGTAATAAACTTAAATATATTGTTTTATATTCCTTCTCAAACTATGTACGATATCGTATGTTTTTAATAATATTTGTTTATAAACACAAGTTTGAAGTTTGACCTCAAATATTTACGATGAAACAATGCATTGAGCATAGATTAAGAACTGTTTGCTACAGTACAAAGTTGCCGTAATCTTTTTCTTTAAAACAATAGAACTCTGTGTAAATGGCATAAGGACAAAATCGGCACAGCGCTCGGTTCGTTGGGCGCTTCGCCAGCTGACCCGGCTATATCCATATGGGTATACTTGACATTTTTATTCTCCAGACCCC…	1868	gi|91091270|ref|XP_969358.1|PREDICTED: similar to Sb:cb283 protein [Tribolium castaneum]	XP_969358	1.36e-107	0.639	0	0	IPR000819; G3DSA:3.40.630.10 (GENE3D), PTHR11963 (PANTHER), PTHR11963:SF2 (PANTHER), SSF53187 (SUPERFAMILY)	2423.23	3937.01	3477.87	3127.6	3404.65	3590.1	3035.08	1780.1	2682.45	0.84939	0.97192	-0.0123697	0.25217	1.31216	0.117988	0.0923267	0.7407	-0.130358
2117	GME-string_Contig_1771.0	TTTATCGGTCGACCGCTACAGTGGTCACACGGGTCAGCTAAAATAACTAAAATGGTGTATTTGTTACGATTGACAATTTGCGTAGTGTTATTAACATGTGTATATGCTAATTTCAAACCTTTCCGTGCCGCTTTGTATTCTAGTTGGATCACATGTAATCACACCAAAACATTGGACCTCGACGTGAGCCAAATACAATTGTTCTTCTACGATTTCCAGAACAATTTCAACCTCAGCTCTACAATCGATGGAGCTGCTAGCAACTTCGCGTCTGTCTATAATTTAGACGTCACTAGACGCTTAATTTTCTTTGTACCAGGCTACAAGTCCAATATAGGAAGGAAAACTGAGGAGTTGATTAGGCAGACGTTCAAAGACGTGCCCAACATATATTTAATC…	737	gi|116326818|ref|YP_803355.1|hypothetical protein TNAV2c_gp132 [Trichoplusia ni ascovirus 2c] >gi|102231826|gb|ABF70649.1| hypothetical protein [Trichoplusia ni ascovirus 2c]	YP_803355	4.72e-17	0.487	0	0	no IPS match	33229	35290.3	33722.4	60218.6	65825.6	55610.4	64394.3	65171.7	54922.1	0.00093	0.562836	-0.249618	0.00122	0.554191	-0.25634	0.841406	1.0156	0.00672198
7431	contig15234_1.f1.exp	TACGCGGGGAGTATACATTGACTGAATACTAGTATTCAGTCAACGTATATCGGAGTCTTGGGGCAGAGAGTAAACAAAAAAAAACAGGTTTAAGGCTTTTATGTATATAATATTCTTGCAAGGCATACAATAACGATTACTAAAGCAGTGAAGGCTATATTATTTGATAGTGACAACGATCGTTGCGGTTTGCGACCTCTGTTTCATTTATACCACGCTACTACTCCACGCCGGACGCAACTGGGTCAAAACAAAAGCAGCTAAACTCTTTTTTTTATCAATTAACAATAGCTAATAAAAGAATTTAAGTAACGAAGACGTAATGAAAGTCAACATATTAATAGCAGTGTTTTTAACTGTATTGATTAATATAAATGCCTACAGATCGCCTGCACCGCT…	1545	gi|156542532|ref|XP_001599934.1|PREDICTED: similar to anterior fat body protein [Nasonia vitripennis]	XP_001599934	3.34e-64	0.584	0	0	IPR005511; IPR008367; IPR011042; IPR013658; PTHR10907 (PANTHER), PTHR10907:SF11 (PANTHER), SignalP (SIGNALP), tmhmm (TMHMM), SSF63829 (SUPERFAMILY)	984.27	1229.73	384.137	2381.1	2207.93	1060.87	710.991	1776.44	2185.38	0.10367	0.459855	-0.337379	0.24362	0.55601	-0.254918	0.618299	0.827062	-0.0824617
268	GME-string_Contig_6530.0	AACGTACTACATTAAAATAACCTATGCATTTCGCGCCTAACTCAAAATGGCCGCTACGAACAAAATGGCGGATAAACTGTTAAATAGTCGTATATGTGCTGCTTCAGCCAAGGCAGGAATTTCGCTAAATCTGTAAATACTATGTAGTGTTTAGGATCGCACCGGCGTTCGTTGTTTCTTGCTACGGACAACGAGACGAGACCTCTAAGGAACCAAACGTCATTGTATTTGAAGACCATGCCACCGCCGCTGTCTCCGTTACAAACCGACGCACTTTGTACAGATCTGGATTGGTCATTGTAGACACCATTTCCTGTATCCAGCGCAGTAAGAGTAATCCGACGTGTACCGCGAGAAAAATTCGCTATATGATTTTATGCAAGTCAGCTCGTCTACTAC…	1170	gi|56418419|gb|AAV91017.1|hemolymph proteinase 19 [Manduca sexta]	AAV91017	2.08e-113	0.637	P:proteolysis; F:serine-type endopeptidase activity	EC:3.4.21.0	no IPS match	74520.2	39350.2	43157.5	41070.7	44567.8	39385.8	44718.7	37229.1	61322.4	0.39659	1.25598	0.0989824	0.74621	1.09603	0.0398211	0.450517	1.14594	0.0591613
5770	contig17461_1.exp	TTTTTTTTTTTTTTTTTTCAGCATTCATAATGTTTAATAATAAATAATTACATGTAAACCAGATGTTAAAAAATTAATATAATTAGATATGATGTTAAGCCAAAACGTGATTACACGAATTATACTAGAATACTAACGGCGTATTGAAAAAAAAAAACTATTCACAAACAAATAATTAACTTCCAAATACTTTGAAATGTCACAATTTTTGTGGTTTGATTGATTACCAGTCGCAAGTAAAGTGATTTGTCATTATATTTATTGCCTATAAAAAAGTTAAATTTCGTAGGAATAGGAATAGGTTATACTATTTATTATTATATTTACTGCAATCAAATATTTTTAATAACAAAAACAGTCTCTTTGTAAGAAGACAATAACAACTGTTTCATGACAGCC…	902	gi|158962511|dbj|BAF91716.1|chemosensory protein [Papilio xuthus]	BAF91716	2.44e-38	0.756	0	0	IPR005055; SignalP (SIGNALP)	70748.9	64949.7	70509.6	97165	122664	71269	112272	117989	114197	0.13147	0.708382	-0.149732	5.3567e-05	0.598644	-0.222831	0.299401	1.18331	0.0730988
18062	contig00803_1.f1.exp	ATACCGATTACCTTCACTTACGGCTTCAACGGAGAGAGTTTCGAGCTGGAATGTCCCGATGAGTGCGACTGTCACTATTTCAGAATCAATTGGGTAACGGATTGCTCAGAGAGCAACCTGACCGAAATTCCATATGACGAGCTCAGTATGAGTGTATACATTTTGGATCTTAACGGCAATAACATAACGACACTAAAGGCGTTCCCTGGCGATATCAAGATGCGGCGACTGCAGATTGCTAATAACCGTCTCACGAGAGTGGACAGAGAGGCTTTTAAAGGTTTAGAGTACCTTATTGACGTGGATTTATCAGGGAACAACATCAGTTACGTTGATCCGGAGGCCTTCTTGGATTCCCGTGGTCTTCTAAATGTGGAACTACAAGACAATCCCATAAGT…	2100	gi|189242341|ref|XP_001807206.1|PREDICTED: similar to AGAP011947-PA [Tribolium castaneum]	XP_001807206	0	0.52	0	0	no IPS match	9598.5	15177.3	184571	9080.29	10633.8	19426.7	12544.9	13212	10837.2	0.3797	5.34856	0.728237	0.37268	5.72077	0.757454	0.809574	0.934937	-0.0292178
1116	GME-string_Contig_4434.0	CGGGTAAACTTTCTTTATTAGATATAGGTAAGCTGTAGCGAAAATTTTAATTATTGCCAATACTAAGTTTTAACAGAAAAATGTAATAAGCAATTTCAATTCCAGCTACAGCATTTATAAAAACTGAACAATTGTTATAAGATGGATTGAAAAGGAAATGTATTCTTTAAAGAAACTACGCGATCGATCAAATATTATACTTTCAAACATTTTTTTCACTTCGAATTCTTTGGAATAAGTTGTCCAATTTCATGAATTTTTTACGGTCCCTATATTATATCATCCATTTCACTGTAGGCCTCTGAAAGGTATGTTCAAAACGGTTGGAGTGTTATTATTTTTTGGTGGTCGTGGTTGACGTGGAACCAAAGACACTAATGGTGCCTGATTGTCAATAGG…	816	gi|114050871|ref|NP_001040411.1|carboxylesterase [Bombyx mori] >gi|95102790|gb|ABF51336.1| carboxylesterase [Bombyx mori]	NP_001040411	4.01e-26	0.538	0	0	no IPS match	53980	57130.7	108008	74617.5	90959.6	80801.5	98175	94544.2	95165.6	0.64281	0.889356	-0.0509243	0.26141	0.761132	-0.11854	0.0474882	1.16847	0.0676159
3840	contig20039_1.f1.exp	AAGCAGTGGTATCAACGCAGAGTACTTTACTGTATTGTGTCAAGATGATACATAAGACTGTTGTGTTATTATTTATTTTAATCGGCTCGGCCTCAACGTATCTTAGTCCAATAGTTAATTTAACCGATGGTGCGATACATGGTGTTTGGAAGACGTCCGTTAAAGGGCGAACGTTTGCTAGTTTTTATGGGATTCCGTATGCGGAACCACCGATAAATAAAAATAGATTTAAGGATGCAGAGCCTCCGCAAACGTGGACTGGAGTTCGGGACGCGAGTAAACCTCTCGCCCACTGCTTGCAGTACGAACCATCCGTGAAGCGAGTAACAGGTAGTGAAAATTGCTTGTATGTCAATGTACATACAGCAAACCTGAACCCTGAGAAACTCTTACCTGTGG…	1760	gi|62002223|gb|AAX58711.1|pheromone-degrading enzyme 1 [Antheraea polyphemus]	AAX58711	1.61e-166	0.614	F:hydrolase activity	0	IPR002018; IPR002168; IPR019826; G3DSA:3.40.50.1820 (GENE3D), PTHR11559:SF27 (PANTHER), SignalP (SIGNALP), tmhmm (TMHMM), SSF53474 (SUPERFAMILY)	2088.93	5079.61	1589.96	4315.14	2645.42	3578.42	4316.3	5312.02	15205.6	0.64466	0.831058	-0.0803687	0.21523	0.352683	-0.452615	0.24605	2.35639	0.372247
976	GME-string_Contig_4813.0	AGTGTATTATCGAAACGAAATGAAGCAATTTGTGTTTTTTATTTTGATAGTGTCCTCGCAAGCCGTTCCGCGTCGTGTCAGCAAAACCTATCGAAACGACTACACTTACAACAGAAAGAGTGATGCGTTCTACAAGCTGCATATTGAGGCTACCGATCAGCAGAAAGCGAGCCGGGTGTGCCAAGAGGAAGGCGCCGTGCTCATGATCCCTACCTCACACATCGACATAGTTCAGTTTCACGAGATGTACAAACAGTTCCCGGACCTCGACAACTATGTGTGGGTGGGTGACGATAAGGCACAACATGAATCCGCTGAAGAACAGGCTATAATTGTTTATGATGAAGAAGAAACCACACGTTATAGTCCGCCGTGGATCCGCGATTGCAACGTTGTGAC…	1002	gi|3510719|gb|AAC33576.1|immunolectin-A precursor [Manduca sexta]	AAC33576	3.16e-93	0.51	F:binding	0	IPR001304; IPR016186; IPR016187; IPR018378; PTHR22802 (PANTHER), PTHR22802:SF5 (PANTHER), SignalP (SIGNALP)	25816.6	7314.46	10204.8	21183.9	16005.1	36582	15688.7	8068.03	10346.2	0.29557	0.587437	-0.231038	0.64433	1.27073	0.104055	0.114828	0.462282	-0.335093
8747	contig13163_1.exp	AAGCAGTGGTATCAACGCAGAGTACGCGGGGGATATATTGCTAGTTGCTGTCACTCAAGCGTTATTAGCAAGCGGGCAGCCAACTAATACGGTTCCAGCACCTCATATAACCATTCTGACAGCCCGGGACGACTCCCTCGACGTATCCTGGAGTAAAGTCGAAAATGTAATCTCAAACGAACCCGTTCTCGGATATGTGGTAAAAGTGTGGGAGATTCCACCTGTAACGGTATACAAATACG	242	0	0	0	0	0	0	SignalP (SIGNALP)	36632.6	96921	43935.4	82173.9	108980	80699.1	154283	137805	153999	0.21034	0.652885	-0.185163	0.01057	0.39788	-0.400248	0.00555658	1.64091	0.215085
7556	contig15056_1.f1.exp	TGCAAAGAAGGGTTAAAAATCGTCATGTCGTATAAGGTGGCCCAATCATTTTGCCTCTGTTGTTTTTACTAATATTCGTTTCTAATTCACCCTTTTCAAGACTTGCTCACTCGTTACTTTGTCTGTTCCAGCTTATCCTTTCACATCTCAAATGCCCCAAGCATCTTTATTTCTTTTTGCGTCATTCCATGTTTCGCATCCATACAATGCTATGCTCCAAATGTAAGTTTTTCATAAATTTCTTACGGATTTTTTTCTTTATTTTGTTATCATAGAACTGTTTTGCGGTTGTTATTCTAGCTAATTGATAGTGACTATTACATACAAGGCAAAACATAGGGTTAATTTCCAATACAAGGCAGCCCTGCTTCGCAATACAGATTGTCCCAAAACTGTATT…	2010	gi|162462783|ref|NP_001104822.1|carboxylesterase-6 [Bombyx mori] >gi|160694399|gb|ABX46627.1| carboxylesterase-6 [Bombyx mori]	NP_001104822	1.72e-117	0.586	F:hydrolase activity	0	IPR002018; IPR004838; IPR019826; G3DSA:3.40.50.1820 (GENE3D), PTHR11559:SF27 (PANTHER), SSF53474 (SUPERFAMILY)	12927.3	15050.2	13433.6	10647.4	12944.6	14480.9	4056.96	10025.5	25296.5	0.43527	1.08768	0.0365026	0.92026	1.05161	0.0218531	0.949199	1.03431	0.0146495
4017	contig19824_1.exp	AAGCAGTGGTATCAACGCAGAGTACGCGGGGAAAATAGTAGAAGCTAAACAATTGTACAGTGAACATATTGTATCATAAACAATATTACAATGAAATTCTCCAAGATTTTCTTCGTCTTCTTCGCCTGCGCCATGTTCTTCACCACGACTTCGGCGGCACCGGAGAATTTCTTCAAGGAAATCGAACGAGCTGGCCAGAGGATCAGAGATGCGATCATCAGCGCCGCTCCTGCCGTCGAAACGTTAGCGCAAGCGCAAAAAATCATTAAAGGCGGTGACTGATTATGAAATGCGTCATCGAACAATATACTTTATTTATATTTAAGCTCCACTTATCCATAATTGTAATATAAGTATTTATATTCATTATACCTAATTAAAGTTTTTTTTCATTGTAAA…	414	gi|156630481|sp|P85210.1|CECD_GALMERecName: Full=Cecropin-D-like peptide	P85210	4.29e-13	0.753	P:defense response to fungus; P:defense response to Gram-positive bacterium; C:extracellular space; P:innate immune response; P:xenobiotic metabolic process; P:defense response to Gram-negative bacterium	0	SignalP (SIGNALP), tmhmm (TMHMM)	46074.4	59033	46000	51473.1	38165.3	54827.7	146073	157080	56143.8	0.75706	1.04597	0.0195197	0.09786	0.420565	-0.376167	0.0914086	2.48706	0.395687
16608	contig02609_1.exp	GTACGCTGTGATCCTGAAGAAGGTGCAAGTGGACATGGTTCCACACACGCGATGCGAGGCACAACTGAAGAAAACTCGACTCGGCTCCAAAGTTCAGGCTGCATAGCAGCTTTGTATGTGCTGGAGGGGAAGAAGGGAAGGACACTTGTCAAGGTGACGGTGGGGCGCCACTAGCGTGCCCCATAGGAGGTGACCGGTATAAACTGACAGGCTTAGTCTCATGGGGTATAGGGTGCGGGCAGAAGGATGTTCCCCGCAGTATACGCGAACGTACCCATGTTCAGGAAGTGGGTGGACGACAAGATGGCGGCGTGGGGATATGACATCAGCGGATATAGTATTTAAGGATATTAAAAATAAATATTTCT	368	gi|21630233|gb|AAM69353.1|AF518768_1serine proteinase-like protein 2 [Manduca sexta]	AAM69353	4.85e-42	0.737	F:extracellular matrix structural constituent; C:proteinaceous extracellular matrix; P:proteolysis; F:serine-type endopeptidase activity	EC:3.4.21.0	SignalP (SIGNALP)	49546.2	110010	89630.8	30732.9	35465.1	64609.4	69198.7	124870	22536.1	0.12901	1.90499	0.279893	0.76866	1.15042	0.0608562	0.414175	1.65591	0.219037
16716	contig02482_1.f1.exp	GGGGAATCTCTAGAGCGCTGAACGAAGCGATCGAATCGGCTCGACATTCACTGTGTTATACAGCACGTAAATTTCGTTTGCGCGCGATACTCAGCTCGATCGCCGAGGGAATTTCTTTAAGGTTGAAAAAAGATAATACATTAAAATGTCGGATCCGGCACATGGAAAAATAGAAGATAACCCTAAAATATTATCTGGCCAAGTGCTAACGAACTCGCCGAATGCTGTTTTGTCGAAGACTCTACTTGGCCGGTATAATGACCTACCACTGCCAGCTGACAACATTTTGGCTACCTATATTTGGATTGATGGAACTGGCGAGCATCTCCGGTGTAAAGATCGTACTTTAAAGTACATACCTAAGGTACCCAAAGATTTGCCGGTTTGGAACTTCGATGG…	2418	gi|91079628|ref|XP_967731.1|PREDICTED: similar to AGAP002355-PA [Tribolium castaneum]	XP_967731	1.06e-150	0.82	C:cytoplasm; F:glutamate-ammonia ligase activity; P:glutamate catabolic process; P:synaptogenesis; P:neurotransmitter receptor metabolic process; P:glutamine biosynthetic process; P:peptidoglycan biosynthetic process	EC:6.3.1.2	IPR008146; IPR008147; IPR014746; PTHR20852 (PANTHER), PTHR20852:SF14 (PANTHER), SSF55931 (SUPERFAMILY)	34269.1	5125.04	19880.9	35516	9298.58	31396.4	19317.5	10155.1	30484.8	0.65484	0.777775	-0.109146	0.98338	0.98862	-0.00497055	0.618105	0.786728	-0.104175
2105	GME-string_Contig_1802.0	TTAGTGGCGCATAGAATATTGTCGTAGGCGGTTTCCTTAAGTTGTAAAGCACTTATTTCTACGGAACAAAAATGTATTGGTTTGCAGTTTATGTATTTGCCGTTTATTGTTTTACTAGTGTTCATTTAAAACAAATACCCAGCTACATTCCAATATGCAAGCGAGACCAGAGTACAATAGATGATTGCGTGCGTCACTCCATCGAAGCGCTGAGGCCAAGGTTGGCTGCCGGCTTGCCTGAGCTTGAAGTGCCGGGCATAGATCCTTTCTACATACCCGAGCTGAAAGCACCCGGGAATAACCCTGTAAATGTAGCGGGCAAGGATCTAAGAGTAACTGGTGTAGGCAATTTCACGATTAAAAGTTTAAGCGTGGATCTGGATACTTTGACAATAAAGG…	1861	gi|242022233|ref|XP_002431545.1|high affinity nuclear juvenile hormone binding protein, putative [Pediculus humanus corporis] >gi|212516848|gb|EEB18807.1| high affinity nuclear juvenile hormone binding protein, putative [Pediculus humanus corporis]	XP_002431545	1.98e-45	0.569	0	0	IPR004272; IPR013053; IPR019825; PTHR11008 (PANTHER), SignalP (SIGNALP)	11514.9	16989.2	20900.5	14214.5	12673	17097.5	14792	11406.4	23952.4	0.58132	1.12322	0.0504636	0.95976	0.985124	-0.00650912	0.631605	1.14018	0.0569727
239	GME-string_Contig_6601.0	ATTCATTGTACTTTGATCAATTTGTTCAGTGTGTTATGAACTCGATTCGCTCGTTTATATTAATTTTCTTTCATTTTGTTACATGGAATAGAACAATAGACTAGTTTTGCTTAATCTCGACTTCACAATCAAAGTATTAGTGATAATATTATTAGATTAATTTTCATTATCTGATATAATTATCATCAAATAATTAGCAAGAATATTAACATAAATTTTGTTGCTTATTTTAACCAGTACCAGTTCGTGTTCGTCGTCATCACAGTCAAGAGGTGCCCGGTGCCAAAATAGCCTTACAACACAACTTGGGTCTCGGTGGAGCAGTCGTTATAGCCATGTACCGCAAAGGATTCACCAATGTCTCCCCCAACCAAGTTGCCGCCATCGCCAACAGTCCCG…	1091	gi|112983786|ref|NP_001037378.1|sterol carrier protein x [Bombyx mori] >gi|76576153|gb|ABA53824.1| sterol carrier protein x [Bombyx mori]	NP_001037378	6.17e-77	0.83	P:metabolic process; F:oxidoreductase activity; F:sterol carrier activity	0	IPR002198; IPR003033; IPR016083; G3DSA:3.30.1050.10 (GENE3D), PTHR19410:SF115 (PANTHER)	1074.44	1104.46	1737.64	528.468	4707.27	620.632	1615.89	2614.47	1278.27	0.66702	0.668765	-0.174726	0.30893	0.710983	-0.148141	0.939501	0.940621	-0.0265855
178	GME-string_Contig_6732.0	CAGAATGGATTTTTAATAACAAAATAATACAAAAATCTATACATTATATAAAAATATGATTTTGAAAATTTACACTAAAAAAAATCAAAGATTATACATATATTATTACAAAACGAAAAGAAATTAAAATATCAAGAAAAATTATTTAGATTCAATAAGTTTCGATGCACAAATTTTTAACAATTTTAACTAACTTTTAACAATAAATTTATTAATTAAATATTTACTTTATTACTTGAATAATCCGTAAATATTACTAATTATTTTGTTGTATTGACGTACAATAATAGCTATTTATAAATAATATAGCTTTTCTAACAAAATCATAATAAAAGAGTCCAAAAAGTCGAGAAAACTTTTTTACATTTATTCATTATTTTCGCCGCTGTTTTCGTTCGT…	875	gi|9087200|sp|O76192.1|SERO_GALMERecName: Full=Seroin; AltName: Full=Silk 23 kDa glycoprotein; Flags: Precursor >gi|3253313|gb|AAC25171.1| seroin [Galleria mellonella]	O76192	5.9e-10	0.705	F:nutrient reservoir activity; C:extracellular region	0	SignalP (SIGNALP), tmhmm (TMHMM)	7012.8	10004.4	3069.7	3286.86	1358.56	2394.38	626.721	1258	4456.27	0.1052	2.85333	0.455351	0.12087	3.16778	0.500756	0.867489	0.900733	-0.0454041
7573	contig15026_1.exp	GATAAAACTTAAGGTTTGTTTACTAACCTGTGCATTTATGATAAAACTTAGTTTCACAATGTTATCAACCCATTTTAAGTGTCGGGGTGGTATATATCCACGTTCTAATGTAGAAAGGTTTCCAGTACCCGATGAAAAAGTTAATTGGAACAGTGAATATAAACAGTATCAACCTCAAAATTACACAGAAGCTTCACTATATGGTAAACCATGGGCTGACCCTGATATTGGAAATTCAAATTTTTGTCCAAAATGGAATGCTGTAGATGGTAAAGTAAGCAGAGTGAGCTATATGGGACCTTATCAAATTATAAATGGATATCCTCAAAATCCAATTGGACGCACTGGTATTTGTGGACGAGGTATTCTTGGGAGATGGGGACCAAACCATGCTGCAGA…	1422	gi|156553994|ref|XP_001603303.1|PREDICTED: similar to SJCHGC05997 protein [Nasonia vitripennis]	XP_001603303	6.84e-93	0.698	F:ADP-ribose diphosphatase activity; F:manganese ion binding; F:ADP-sugar diphosphatase activity; F:magnesium ion binding; P:cation transport; F:calcium activated cation channel activity; C:mitochondrion; P:purine base metabolic process; P:starch metabolic process; P:sucrose metabolic process; P:fructose metabolic process; P:mannose metabolic process	EC:3.6.1.13; EC:3.6.1.21	IPR000086; IPR015797; PTHR13030 (PANTHER), PTHR13030:SF8 (PANTHER)	4760.95	15310.4	1838.2	7600.57	6061.47	1467.68	6829.07	7365.2	9869.51	0.64098	1.44811	0.160802	0.87247	0.910478	-0.0407307	0.223047	1.5905	0.201533
4507	contig19161_1.f1.exp	GATACGTCATGGCTAACGGACGTCTTGCGTGTTACGTTTTAATTTTGGCGCTGTCGTGCGCGCTTGTACGTAGCAAAGTATTTACTAGGTGTCAACTGACCCGTGAACTGCTGAAAAATAATTACCCAAGGACGTTTCTTAGCAATTGGGTGTGTCTAATCGAGCAGCAGAGTGACAGAAACACATCAGCATTTGTTGTTAAATCACCGAGAAGAAAATATTATGGTCTTTTTCAGATAGGAAGTGAGTGGTGCAAGGAAGGTCGGAAAGGTGGCAAATGCGACATATCGTGCGAAGCTCTTTTAGATGAAGACATAAAAGATGATGGTGAATGCGCGTTAAAAGTATTTGAGCAAGAAGGCTTCAAGTACTGGTCCAAGTGGGAAGCCAGATGTAAGG…	1531	gi|145286562|gb|ABP52098.1|lysozyme-like protein 1 [Antheraea mylitta]	ABP52098	3.08e-70	0.726	P:salivary gland cell autophagic cell death; F:lysozyme activity; C:extracellular region; P:antimicrobial humoral response; P:carbohydrate metabolic process	EC:3.2.1.17	IPR001916; IPR019799; G3DSA:1.10.530.10 (GENE3D), PTHR11407 (PANTHER), PTHR11407:SF2 (PANTHER), PS51257 (PROFILE), SignalP (SIGNALP), tmhmm (TMHMM), SSF53955 (SUPERFAMILY)	10196.4	1318.45	25706.2	3595.5	5232.27	3450.15	2099.22	23514.6	13357.2	0.30949	3.03154	0.481664	0.95367	0.955095	-0.0199535	0.225266	3.17407	0.501617
6308	contig16735_1.f1.exp	AAGCAGTGGTATCAACGCAGAGTACGCGGGGAGTATTGAAGTGATATCTGGAGAGACAACATGTTACTTGTTCAAGCAATATTGTTATTCGGGGTTAATCTCGCCGTGGCCAGTGTAGCTCCGTCTATGGACCTGAATGATGGGAACAAGATTCCTTTAGTGGCTTTAGGAACGGGGAGAGGAACTTCAGGTTCGATACCCATAGACGAGGTTCGAGATGCAGTGCTCTGGGCAATTGAAGCAGACTACCGCCACATCGATACTGCCGTGTTGTACCAGGACGAGACGCAAGTCGGACAGGGCGTGGCGGACGCGATTGCCAAAGGTCTCGTTACCAGAGAACAAATGTATATAACCACCAAACTACCCTGTGAGAGACATGCTCGTGAACAAGTGGTG…	1779	gi|183979239|dbj|BAG30781.1|similar to CG10638-PA [Papilio xuthus]	BAG30781	3.02e-104	0.645	F:oxidoreductase activity	0	IPR001395; IPR018170; IPR020471; PTHR11732:SF34 (PANTHER), SignalP (SIGNALP)	4986.64	7849.16	17693.4	25758.6	4184.83	17233.6	13903.5	10362.4	16200.1	0.49279	0.647121	-0.189015	0.47505	0.754441	-0.122375	0.748024	0.857748	-0.0666401
9915	contig11152_1.exp	CGATTCCCACACTGGCTTCATCACGGGTAAAATAGACATGTATGATCACACAAACGTGGAGCGTGGATCCTGGGGTTTCGATTTTAAAAGAGATTCAGACGCGTTGGTATCTCATGACCTATTCGGGGTGTATGCAACAGATATTTATACAGATGAGGCAACTAAGATAATAAAGGCCCACAATCGAAGCCAGCCTCTGTTCCTCATGGTGGCACACTCGGCTGTTCACAGCGGCAACCCT	241	gi|156543790|ref|XP_001606377.1|PREDICTED: similar to RE14504p, partial [Nasonia vitripennis]	XP_001606377	1.3e-17	0.654	0	0	no IPS match	2234.38	2052.18	1071.54	1667.71	2248.83	2274.13	1973.02	671.761	2707	0.53734	0.865512	-0.0627271	0.99773	1.00118	0.000512544	0.678769	0.864491	-0.0632396
17655	contig01324_1.exp	AAGCAGTGGTATCAACGCAGAGTACGCGGGGGGGAAGATAGGACGAGTGTTTAAGGCTAGTTCTGTAATTCGACAAAATTCGAAAGACAAATTTTTAATATGAAGTGCTTGTTTTATTTGTGTGCATTTGTTCTGGTCGGGTTGGCACTAGGAGATACGAAACTGCGTTCGCGTGGCTGTATTTACGCATTAGGGAGATGTGTAAGAGAATGCGAGGAAGGCACCCATGGGTATGCAGTCGGCTGCGACTTCATAACCCCAGAACCCACCTGCGAGGAGCCGAAGCCAGTTAAAGACACGCGTGCTGGCCTCATCTGTGACTTCTCTGCTTGTTACTGCGACCCGCCTACTGTGAGGGATACGAAGACCAAGAAATGCGTACCCCTTGAAGAATGCCCG…	818	gi|56462286|gb|AAV91426.1|putative protease inhibitor 4 [Lonomia obliqua]	AAV91426	7.54e-25	0.535	F:peptidase activity	0	IPR002919; SignalP (SIGNALP)	144858	90608.9	23074.4	116183	24058.1	22454.6	187734	315201	136684	0.53322	1.58911	0.201153	0.11693	0.404212	-0.393391	0.0609064	3.93137	0.594544
14935	contig04592_1.exp	TAACAAATCAATATATTATTATTATAACATTTGATTAATATACAAAAATAATTAAACCCTAATACAATTGCACTTATTATAAAATATTTTTTAATATTTTAACCCTGACTTTACAAAATGGCTTTTCAATGTCGTGCATATATTTAACTGCACACTTAGTTTTTACAAATAACGTAATATTTGGTTCATTATTTGGCAAATGAAATAGATTTAATATGCAATATATTTACATACTTAAATATAATTAATAAAACTTCTATTTAAACAGTGGAGGCTTAATAATTTGTATGGAAACATAAACTTCCAGCACACTTAATTCTTATGAGAACACGTATGGGAAAGAATAAAATGCCGATTCTGATATCTTCTTCTAATTCATGTACACGGTAGTGATACCGT…	1808	gi|160333413|ref|NP_001103763.1|fumarylacetoacetase [Bombyx mori] >gi|87248327|gb|ABD36216.1| fumarylacetoacetate hydrolase isoform A [Bombyx mori]	NP_001103763	9.68e-82	0.673	0	0	IPR002529; IPR011234; PTHR11820 (PANTHER), PTHR11820:SF6 (PANTHER)	13562.4	19069.1	20168.5	3474.83	26429.4	18472.4	31887.9	4161.69	29105.9	0.84418	1.09144	0.0379992	0.67262	0.810369	-0.0913171	0.640549	1.34684	0.129316
4827	contig18681_1.exp	AAGCAGTGGTATCAACGCAGAGTGCTTTTTGTTCGTGAGGAGCGATAGCTCGCTGTGTAGAGTAATTGTGATTTAGCCAAGTAGTTTTATTTTTTAATCGAACTCTTTCAAAATGAGCTGGCAAGATTATGTTGATAAACAGTTAATGGCATCAAGATGTGTTACAAAAGCAGCGATTGCCGGTCACGATGGCAATGTCTGGGCCAAGTCAGAAGGCTTCGAAATATCAAAAGATGAGGTTGGAAAGATAGTGGCCGGATTTGAGAATGAATCACTCCTAACGAGTGGCGGCGTGACGATAGCTGGCACGCGGTACATCTACCTCAGTGGCACAGAACGCATCATACGCGCAAAACTCGGCAAGGTCGGCGTACACTGCATGAAGACACAACAAGCCGT…	991	gi|112982865|ref|NP_001037108.1|profilin [Bombyx mori] >gi|56404766|sp|Q68HB4.1|PROF_BOMMO RecName: Full=Profilin >gi|51243015|gb|AAT99314.1| profilin [Bombyx mori] >gi|118500453|gb|ABK97428.1| profilin protein [Bombyx mori]	NP_001037108	1.5e-63	0.934	C:cytoplasm; F:actin binding; P:actin cytoskeleton organization; C:actin cytoskeleton	0	IPR002097; IPR005455; G3DSA:3.30.450.30 (GENE3D)	4119.22	6226.85	14586.4	5377.88	18022.5	1508.76	14156.7	2826.42	4526.89	0.99902	1.00094	0.000405885	0.82238	1.15911	0.0641244	0.861864	0.863538	-0.0637186
2839	contig21568_1.exp	GTCAACAATTCAAGGCACTGTTCCCGTCTGGTCTACAATACCAAAGCGGCGGGTATCCGACAGCTTTCCGTCACGTGACTACCAACGCTGGGGCCGAGAAGCGGCTCATCCAGGTTAAAGGAAGGAGAGACGTTAGAGTTCGTCAGGTGGACCCGAGCATCTCCTCGATGAACAAAGGCGACTGCTTCATCCTGGATGTAGACCACGACGTCTACATATACGTAGGTCCGAACTCGAGGAACGTGGAGAAGCTGAAGGCCGTATCCGTCGCTAACCAGATCAGGGACCAGGATCACGCCGGCCGAGCTCGTGTCGAAACCATTGACCAGTACTCGAGTGACGTGGACGTACAGAAGTTCTTCACTGCTCTTGGCTCCGGCACCAAAGACAGCGTGCCAG…	1411	gi|170036627|ref|XP_001846164.1|Gelsolin [Culex quinquefasciatus] >gi|167879477|gb|EDS42860.1| Gelsolin [Culex quinquefasciatus]	XP_001846164	2.78e-59	0.632	0	0	IPR007122; IPR007123; G3DSA:3.40.20.10 (GENE3D), PTHR11977:SF11 (PANTHER), SSF55753 (SUPERFAMILY)	1.25739e+06	1.54348e+06	1.29976e+06	1.04461e+06	1.24083e+06	1.13713e+06	1.58944e+06	1.57788e+06	1.51871e+06	0.09913	1.19811	0.0784983	0.10069	0.875074	-0.057955	0.00227438	1.36916	0.136453
8958	contig12733_1.exp	GAATATGGAGACTGTACCCTCCACGCCATAGTTGTATTTATGTCCATTCAGAAATGTCGGTGCCGTAGCAGATCCTTTGCATCCTATCGAACACTTATCATCTGTATAGGCTGGTTTCCATAAAACGGAAATTAATAAAACACTAAAAAATGTTAACCTAATACTACTCGTCCCCATTTTGACAGGGGCTAAAGTAACACTAATTCAGTCTGTTTATATGTACTTAATGCTACAATACTATGACGTGTTGCTTGTACCTCCCCAAGAAGGCAAATGCCCCCGCG	284	gi|2498144|sp|Q25490.1|APLP_MANSERecName: Full=Apolipophorins; Contains: RecName: Full=Apolipophorin-2; AltName: Full=Apolipophorin II; AltName: Full=apoLp-2; Contains: RecName: Full=Apolipophorin-1; AltName: Full=Apolipophorin I; AltName: Full=apoLp-1; Flags: Precursor >gi|1399218|gb|AAB53254.1| apolipophorin precursor protein	Q25490	2.21e-09	0.71	P:lipid transport; C:extracellular region; F:lipid transporter activity; F:lipid binding; P:Wnt receptor signaling pathway	0	SignalP (SIGNALP)	21733.7	22055.4	3639.07	20226.2	1115.41	19758.5	15893.1	12929.6	18841.6	0.82145	1.15397	0.0621942	0.99066	0.995046	-0.00215703	0.754076	1.15971	0.0643512
2200	GME-string_Contig_1581.0	CCGTAAATTGTAGAGGACTGGGGCCAGACAGACGCTAGTCAGTGTTCAGACTCGGACTGCTCCTACCTTTTTATACGTCAGACGTAACCATGATTTCATTCAAACAAGTTGTGTTTTTGTGCTCCGCAGTCCTTGCTCTCGCTACTGCCACAAACGTGGAACAATGTCCTGATAGATCAATAGAGGGTCTGTCAGAGAGTGTGCAGCTGAGTCCATGCAAACGATCACCCTGCCTTCTAAGAAAAGGAACTAATCAGCACATCACAGTACATTTTACACCCGATCAAGATATTTCGGTTGTCAAGAATCACGTCACGGCTGAGGTATTTGGGGTGCCTCTGCCTTTTGTGGGAGTGGACGGAAACTCTATTTGTGACAAAATAACGACGGAGGATGGTG…	603	gi|114052116|ref|NP_001040454.1|ML-domain containing secreted protein [Bombyx mori] >gi|95102958|gb|ABF51420.1| ML-domain containing secreted protein [Bombyx mori]	NP_001040454	9.22e-46	0.616	0	0	IPR003172; IPR014756; PTHR11306 (PANTHER), SignalP (SIGNALP)	9113.09	13400.1	13504.6	11426.8	5774.89	14987.9	19399.3	20142.3	6139.1	0.69693	1.11893	0.0488016	0.53681	0.788466	-0.103217	0.442431	1.41912	0.152018
8602	contig13577_1.exp	AAGCAGTGGTATCAACGCAGAGTACGCGGGCAGGTCCCGCATAGAACAGAACGTGGCGGTGTTCGACTTCTCCCTGACTCAGCAGGAGCGAGACCTGTTGAAGAGTTACGACCGTGGCTACAGGACCATCCCGGTGCTGCACTGGATCGACCATCCGTACTACCCGTTTTGAGAAGAGACAACACTGAGCAGACAGTTAACAGTGTTTCAATGTTTAGAACTCAATGATTTAACCAAGTTTT	242	gi|183979239|dbj|BAG30781.1|similar to CG10638-PA [Papilio xuthus]	BAG30781	5.14e-06	0.683	F:delta4-3-oxosteroid 5beta-reductase activity; C:cytoplasm; P:bile acid catabolic process; P:C21-steroid hormone metabolic process	EC:1.3.1.3	no IPS match	2.18212e+06	2.34572e+06	2.19713e+06	2.283e+06	2.32614e+06	2.59324e+06	2.71577e+06	2.88421e+06	2.88555e+06	0.22215	0.933715	-0.0297855	0.00158	0.792522	-0.100989	0.0189129	1.17816	0.0712033
973	GME-string_Contig_482.0	AGCATGGAATTTTTTTATTCCCATTGAACATTCTTACATTAAAGAAATGATGAAATTAAAGAAATGATGATACACCAAATCTCAACCAATTTAATAAATGATTTTTCACCAATATATTTTTAAACGTCAAACCATTGTTTATCACAGACTCGTAGAAGCGCCATTAGTAAGTTTTAACCTTGAATTGTTTTTAATTCGGATTCGTATTTCTCGACGTATTTGCGATCTTTGTCATATTTGTTGGTAAGTTCTTCCCAGTACTGAGGCTCGTTGTTGATGAGGTGACCGATCACCCGGCGGGTGCCGTCCTTTTGTGCTTCTGTGCATTTGGCGCAATAGTTCTCTAATGCTTCTTTAATGTGTGATTTGAGTTCCTTGCCGTCAGCTGTGCACTTTCCT…	620	gi|158962507|dbj|BAF91714.1|chemosensory protein [Papilio xuthus]	BAF91714	3.81e-42	0.809	0	0	IPR005055; SignalP (SIGNALP)	70545.5	66030	72542.1	65605	30338.4	39932.5	90812.1	77825	82493.1	0.08467	1.53903	0.187248	0.03026	0.832706	-0.0795082	0.0264682	1.84823	0.266757
696	GME-string_Contig_5466.0	ATCGAGCACCACAGAAGAATCAACCGATATAACAACAGAATCAGGATCTACAGATATTACCGGATCAGAACCGACAGAAAGCTCAACCGGAAGTGATTTCACTTCAACCACAAACGATGGCTCAACTGATAGCTCAACTGATATAACGTCTGAGACTGGTTCTAGTGAAGAATCGTCTACAATTGAATTTACGGGTGAAACAACTGAGTCAGGTGCTACTACTGAATACGGCAGTACTGATGAAACTGGTTCTACTGATAGTTCAACAGATTTGAGCACAACTGAATTTACGGGATCTACTGAAAGTACTGAGACTGAGATTACTGAAACTGGATCAGATATAACTGACATTAGTACCACTGAGGTGTCCGGTGGGTCTACTGAAACTGAATATAGTAC…	924	gi|6164595|gb|AAF04457.1|AF078161_1lacunin [Manduca sexta]	AAF04457	3.9e-39	0.542	F:metallopeptidase activity; C:extracellular matrix; F:peptidase inhibitor activity	0	PTHR13723 (PANTHER), PTHR13723:SF18 (PANTHER)	5422.88	6557.56	8280.27	7766.03	8548.25	9238.03	12542.3	10485.6	11226	0.13172	0.792911	-0.100776	0.01043	0.591487	-0.228055	0.0169904	1.34054	0.127279
13537	contig06329_1.exp	GTTGTGCAAGTTAGTAAACAACATTCAACCGGGGTTGGTGAAGAAAGTGAACGAGTCCAAAATGGCGTTTAAGTGTATGGAGAACATCAACGCCTTCCTCGAAGCTGCAAGGCAGCTCGGAGTACCAGCTCAAGAGACCTTCCAAACTGTTGACCTCTGGGAAAGGCAGAACCTAAACTCTGTTGTCATTTGTCTGCAGTCTTTGGGCAGAAAGGCCGGAAACTTTGGCAA	231	gi|114051357|ref|NP_001040372.1|transgelin [Bombyx mori] >gi|95102666|gb|ABF51271.1| transgelin [Bombyx mori]	NP_001040372	4.22e-32	0.907	0	0	SignalP (SIGNALP)	38793.2	8145.35	11875.5	38749.1	9042.7	35448.3	22487.4	22507.5	13358.1	0.57829	0.706559	-0.150852	0.98862	1.0079	0.00341738	0.448435	0.701021	-0.154269
1890	GME-string_Contig_233.0	CATTTGTGGACATTCAGTCACATAAATATATCAAGTCGGGCGTGACGAGTGAGATCGTTGTATCGTAGTTACTAAAATGAAGTTTGCTTTAACCGTTCTGTTCTGTTTACTAATAACATTCCAATTTAAAGCAGCACTTGGCGGAACTGTGCTTAATTTCTTTGAAAAAGCCCATGAAAGAGCACATGAAAGGGCTGAAGAGGCGAGAGATAATATTAGAAATTTATTTCATTTAGATAATCATGTAACGGAGACAACAACCGATAACAATAAAAATCAAATTCCAGCTGGTGAAACAGTTATTAACAGGAATAGCGCAGTTACTACGCAGTATACTAATAAACAAACTGAAGGTGCTATAATTTTTCCAACAGAAGAATCAAACAGTGTTTCTAATAA…	797	gi|238915964|gb|ACR78449.1|growth-blocking peptide [Heliothis virescens]	ACR78449	4.5e-11	0.653	F:growth factor activity; P:hemocyte migration; P:signal transduction; P:cell proliferation; P:growth	0	IPR003463; SignalP (SIGNALP)	43743.1	60473.1	46916.9	21922.9	24010.9	35541.6	51034.5	57535.2	56139.6	0.02511	1.85495	0.268333	0.45666	0.917575	-0.0373584	0.00403473	2.02158	0.305692
3014	contig21331_1.exp	TTTTTGTACCAGTAATGGGCTGTGCAATTGTATCCTTTAGTGACTTTGGTATTAATTCAGAAAATCCATGGATAAATGTGAAGTCAGTTCGACCGAAAACATATACAGACGCATTTTGACTTGACCACACACGCGCAATGTATTCACCCGCGCTAGGGTTTATCAACTTTAACACCTTAACATTTAATGTCCATACATTCTGTTCTGATATGATGTTTGGACCATTTACTTGTAAATGCACTTCTTTTCCAGACATAGACACTAAAGCGTACTCAGTTTTATCATCAATTGTAAATTTAATGTCCGTCCATTTATTTGGTTCTATTTGTTTGGATGTAATCGTATTCTTCGTACCCTTAACAGTCTCAGAAATATATATGGGAATCTTTGAAACTTCAT…	953	gi|242005732|ref|XP_002423716.1|hemicentin, putative [Pediculus humanus corporis] >gi|212506901|gb|EEB10978.1| hemicentin, putative [Pediculus humanus corporis]	XP_002423716	3.25e-36	0.524	P:cellular metabolic process	0	tmhmm (TMHMM)	17683.3	14860.3	25298.2	41145.9	38298.4	33340.6	30564.6	32698.1	22572.8	0.00903	0.51285	-0.29001	0.10034	0.673867	-0.171426	0.0791018	0.761055	-0.118584
2088	GME-string_Contig_1853.0	CGGTCATTCTTGTTTGGCACTAGTCTTGTGGCGGACGTGACGCGCTAGGAAACAAATATTTTGAATTTGTTCATATCTGTTTATAAATAAATATTGTTCAGTGTATCTATTTGGCAAACATTCGAGGTATATTCAGAATGAAGGCAACATTGTCGATATTTGTTTTGTGTCTGCTGAGTCTACATATAGAAGGTAAATGGAGTCCAGATTTCGACGAAAGTCGAAATGAATACAGAAACTATCGTGATGCAGCGAATGAGGTTTCGACCCGTCGACCAAATTATAACATAGTCGATCCACCAGACCATACCAAACTGATTCCAATGGCGAGATACGTGCTTCATAATACTGATTGGGCATCAATAGCTACTATATCCACATTACCGGCCATTCAAGGTT…	1095	gi|91076494|ref|XP_972946.1|PREDICTED: similar to Protein CREG1 precursor (Cellular repressor of E1A-stimulated genes 1) [Tribolium castaneum]	XP_972946	1.6e-48	0.64	0	0	IPR009002; PTHR13343 (PANTHER), SignalP (SIGNALP)	1156.23	2085.45	2528.19	2414	1887.55	3565.95	3109.36	2316.94	2681.31	0.33571	0.733379	-0.134672	0.16881	0.71166	-0.147728	0.890539	1.03052	0.0130561
14122	contig05588_1.exp	CTTCAGATCTCACCGGTACTTCAGTCTCCACGAATGCACTTCCGATGTTAAAAAAACAAGGTCATCACTGGAGTTCGCCTAGTCAAGCATGGTAAAGTATTCCATCTTCAAATTAGCGAAGGTACTCTAAGTGAGAGAGGATCTATTACTCCTGGCACATGGGTACCGAATTAAAAAATTTGATCCATTTGAAAGTGGAAATAAAAGAAGGCGTTGATTACCATACTTTGACGTATGAACGAAGAGCCATCGATTTAGATGAATTGGACTCGCCAGCCGGTCATGTCTTAACTGGAGTGAGATTTAGCATGATTGGATCCCATCTACACTTCGAAATACGGTCGACACCGTTCAACTACGCAACCGGTCGTCTTGCATATGACAAAAGCCAATGGATCA…	876	gi|242014152|ref|XP_002427759.1|conserved hypothetical protein [Pediculus humanus corporis] >gi|212512213|gb|EEB15021.1| conserved hypothetical protein [Pediculus humanus corporis]	XP_002427759	1.43e-53	0.68	0	0	PTHR21165 (PANTHER)	22285.6	24774.4	20300.2	39941.2	22115.9	25257.7	67340.1	58815.4	24344.3	0.30391	0.771465	-0.112684	0.10385	0.447577	-0.349132	0.213356	1.72365	0.236448
4300	contig19460_1.f1.exp	AATACGCATTATTAAACTCTTACTAGCTCCCGTAGTTTAGTAAAATGTATTCATTGAAAACCTTTGTTGTTTCTCTAAACTTTTTATTTATTTTGTTTACAAGTGTTACAAGTGAAAATGGCACCACATCAATGGGCGAAGAAAAGTATCTATTTGATTTTACAAAAAATGATGATGTTGAAGCATGGGAAGAACAGTCTGATACAGTTCGGGACGTGGGAATGTCCAAAGGAGTAATCGTTATACATAAAAATAAAGGATTCAGAAGGGCAATATTTTTCGCCTTATTAAATCCTCAACAGAATGGAGCTGGATTTGCTGGCATAAGGGCAATTCAAACTTACAATTTGCAGGGTCACACAAAGCTGCAAATAAGATGTAGAGGCCAGGGACAATACA…	1569	gi|116789034|gb|ABK25093.1|unknown [Picea sitchensis]	ABK25093	2.69e-77	0.565	0	0	IPR013857; SignalP (SIGNALP)	1740.66	3642.31	2577.2	6816.01	15755.9	6878.35	14059.9	1907.32	7773.64	0.07667	0.270293	-0.568166	0.21272	0.335294	-0.474574	0.700105	0.806136	-0.0935919
3271	contig20907_1.exp	TCCATTAATATCTTCCTTCGCGGCCGGTCCCGATATAAGTTGCTTATAATTTAAACAATTTTTCATAGTCATACACCAAAATGAAGGTCATAATCCTAGTTACGATGACTGTCCTTGTATTGGCTACTGCTAATGCTTTGCCGCGAATAGACTTGTATAAATTAGTGGTTTCCAATGATATTGACAATTCCGAAGCAATGGCCGACCAGGAACTCAGCAAGACGGCTGTGGTATCTCACAGTCTGTATATTCCTATGGAATTAAAGGGGTGCAACAACAGCGGATGTGATAGTGTGTGTAGAGCGCTCGGTTTCAACCATGGCAGATGCGTGTCGGCGGACACTTGTCGTTGTTATAATTAAACATGTAATTAATTCATTACGATTACACATTTGACTT…	665	gi|23208544|gb|AAN15789.1|cobatoxin-like protein [Galleria mellonella]	AAN15789	2.33e-14	0.7117	P:defense response	0	SignalP (SIGNALP)	46607.4	32889.2	37326.3	19627.2	12846.8	37905.1	48062.1	50230.5	49269.8	0.14283	1.65991	0.220084	0.06639	0.791684	-0.101448	0.026632	2.09668	0.321532
2048	GME-string_Contig_1946.0	ATCGGGTTTAAACGTATAATTTGTGTAAATGTGTAAAACAATATAACAATACTAAAACAAATACATATTATGCAATATTATCACACGGGGCTAAAACCCAAAGCTAATATGGTATGTCTGGCATTAAAATAATAATTTTTAGTTTTAAACGAATCAGCTAGCAATACAATTGCTGGGAGTATCAAGTAAACTTCATTTTATGATTTATATAAATAACTGCGAGGTCCAGTCGCAATATTTACTGAAAGCACTGTATTCGCTTTGGGCATACGCGAGAGATTCAATAAATTAATCTCTTAGAATACTAAAATTCTCAAATGTATACTCAGTAATGTCCTTCTGGTTTCTGAATTCGGCTTTATCAATTTTGCTGCTCGGGCTACCAGTTGTTTTCAGCCA…	804	gi|240848955|ref|NP_001155440.1|hypothetical protein LOC100160410 [Acyrthosiphon pisum] >gi|239788652|dbj|BAH70997.1| ACYPI001708 [Acyrthosiphon pisum]	NP_001155440	7.07e-28	0.753	F:acylphosphatase activity; P:gluconeogenesis; P:glycolysis; P:benzoate metabolic process	EC:3.6.1.7	IPR001792; IPR017968; IPR020456; G3DSA:3.30.70.100 (GENE3D), SignalP (SIGNALP)	1937.47	1643.94	855.488	5054.19	5520.72	785.707	1220.31	2959.54	882.445	0.20854	0.39055	-0.408323	0.78657	0.876459	-0.0572684	0.269265	0.4456	-0.351055
2529	contig22050_1.exp	GCTGGCTGAAGTCAGGTACTTGTTCCATATTTTGTTGATTAAAGTTATCACTTTGTTGACCAAAATCAAATTTTTGCCCATTATTTACATCATTTATGTCATGATTTTGATCAAAAGTACTTATCTGTTCCATATTACTTTTTCCATTTTCTTCATTTAAATCTTGTCTTTGTTGTATGTTAAATAGTTTGTTACTGTGTTGATTCTCATTTTGCAATGCAATATCAGATTGATGATCTGTGTTCTGTTTATTGGTATCTTTCTTTTCTCCTTCTGTGTATTTAATTTGATTTACAAATGTATTCTGAGCAAAATTTTTATCTTTTTCTCCATTATTTTTATGATTGAATTCCTCGTTTTCATTTTTTAAATCTACAATTTTTTTTCAATGTTGGAGTG…	1266	gi|145504735|ref|XP_001438334.1|hypothetical protein [Paramecium tetraurelia strain d4-2] >gi|124405506|emb|CAK70937.1| unnamed protein product [Paramecium tetraurelia]	XP_001438334	2.19e-09	0.422	0	0	no IPS match	9059.08	9322.03	9057.99	8965.41	8521.35	6863.47	7647.53	9360.17	4323.91	0.18599	1.12685	0.0518668	0.24124	1.28631	0.109346	0.566069	0.876033	-0.0574795
18685	contig00008_1.exp	GTTTTTCATTTTATTTTTGTTTTTCTTCACAAGTTTTCTGAATGCCACCTTCTGTACATTTTGATTCTATGTTGACCTTTAATCGAAAATTTAATTAATACGTTATAAATCATATAATCAAATATTTACTGTTAAACATCTTTATCATCATTCAGTCAATTTAAATTAAAACCTGACGTGTGAAAACCAATAGCAAGACGCAATTCTGAGCGCGAGTCAACTAAGTTCAGTTGCGGTTGATTATATTAAATATCTTGTTAAGCCTACTTTTTTACTTTATGTAGGTATTTTAAGTTAGTCGCGTTTATGAACTTCACTGAATAAGACTACTCAATAAAATGAAATCTTGGATAATATCTATTTTTATTTATAAGTTAGTAATTGCGGATCCAGTGCCCA…	1522	gi|156548722|ref|XP_001603353.1|PREDICTED: similar to LOC100037210 protein [Nasonia vitripennis]	XP_001603353	8.28e-96	0.756	F:palmitoyl-(protein) hydrolase activity; P:protein modification process	EC:3.1.2.22	IPR002472; G3DSA:3.40.50.1820 (GENE3D), PTHR11247 (PANTHER), PTHR11247:SF8 (PANTHER), SignalP (SIGNALP), SSF53474 (SUPERFAMILY)	18507.7	12375.5	28081.8	22372.7	14926.8	35022.8	27211.7	26065.2	13841.4	0.58158	0.815308	-0.088678	0.68659	0.878523	-0.0562469	0.822907	0.928045	-0.0324312
3036	contig21302_1.exp	GTTCTTTCAATCACGTCTCGTTTGACGTAATCATTTAATAATATAAATACAGCTCAACAAATCGATTTTACATATACAGAGAGTTAAATGCAATAAAATGGTAAATGAAATCCCAATTATAGAAGTAAATTTAATATCTGGGGGCGACGATCTGGTCTTGGTCAACGGTGAGAAATACTGGACGACGGTTGACACCACAGGAGCAGAAGCATTTTCCGTCCCTGGAACCGTCGTTGACGAATAGCGTCCTCAAGTTTATGTCTGACTCCACCCCGTTTGTGATGATTGCGAAGATGACTGAGAAGTTGCAGTAGAAGCGCCTCTGCTTGATTCACTCGACGCTGGCTGCTGAGATTGACTTTGTACTCGACCTTCACTGCGTGCTTTATTTATTTCATA…	961	0	0	0	0	0	0	no IPS match	4412.99	6729.88	1454.23	28433.2	9196.9	10185.2	1817.41	3864.67	4605.94	0.14228	0.263453	-0.579296	0.68103	1.22444	0.0879384	0.11844	0.215162	-0.667235
1309	GME-string_Contig_3905.0	CAGTAGGTGTTGAGCTCTTCATCCAAAAAGTTTTCCTCATTTATTCATTAATCGAAAAATACAGCAACAGTACTATACTCGTACGATGCAGGTGATATTCAGTTTTGTGCTGTTTGGTGTTTTTTGCAAAACACTCGGAGAAGAAAGTTTTTTACCTCCATATATTCAAACATGCCACATAGATGACAAAGAAATATCAAAATGCATCAAAGAGCAAATAGAAGCCAGTCTCCCATACTTTACTAAAGGAGTGCCCGAACTGAACGTGCCTTCAATAGATCCTGTGCAATTGAATGACATCAAAATAGACGGAAATGGACTTCTTTTAAAGTTTACTAATGCTGAAATGCACGGGCTCAGTGAAAGTAAGCTTACAGATTTAATAGTCAACGTCGGAAC…	1208	gi|112983390|ref|NP_001036987.1|hypothetical protein LOC692536 [Bombyx mori] >gi|73992802|dbj|BAE43414.1| hypothetical protein [Bombyx mori]	NP_001036987	4.06e-80	0.54	0	0	IPR004272; IPR013053; PTHR11008 (PANTHER), SignalP (SIGNALP)	7083.97	8016.68	7109.85	4231.68	16821	6403.56	8890.92	6039.13	1915.04	0.67692	0.808941	-0.0920831	0.4318	1.31852	0.120085	0.464764	0.613524	-0.212168
16774	contig02418_1.f1.exp	AAGCAGTGGTATCAACGCAGAGTACGCGGGGAGTCGAGAAGCGCGTAAGCAGTTCGCGCACGCGCTCTCGGGCTCTATAGCTTGTTTCTGAGCTATCGCGGTTTGCGCGCGAAAATTGTGCTTTTGACAGATAAAAATTCGCGCAGGTAACATGGCTTTTGCAGCCGTGTGTGCGCGCTTCTTGGCGTTGCTATCCTTAACGTTGAGTTCGTATGCCCTCACCATGGATGAAGATGCAACGAACAATTTGATAGCTATAGCCGGTTCCGCACATGAGTACGGTGAAATTGCGGTACTAGTCAGGGGGCCACACGGCCTTAGTGCCAGACGGGAACAGCTGTTACATGTGAAGGGTGCAGAAGATGATGCTATCTCACTTTACTACAATAGAAAGACTAA…	1882	gi|158285000|ref|XP_308033.4|AGAP002157-PA [Anopheles gambiae str. PEST] >gi|157020863|gb|EAA03707.4| AGAP002157-PA [Anopheles gambiae str. PEST]	XP_308033	0.0272986	0.51	0	0	SignalP (SIGNALP), tmhmm (TMHMM)	9407.6	2353.37	2933.29	8443.95	8373.23	4733.97	5894.83	8949.78	2005.09	0.42432	0.681832	-0.166323	0.82393	0.872078	-0.0594445	0.54193	0.781847	-0.106878
2934	contig21439_1.exp	AAGCAGTGGTATCAACGCAGAGTACGCGGGGATATTTAATGAGTATTTGACGCATCGTGATTCGTTGATTTGTTAGTTGCTTACATTCTTTGTGGGTACAAGTGAGTTCGTGAAGTAATTTTGATTGTTGATTTGTTTATTTTAATCTAAAAATGAAGCATCCTACATTAATATTATCGGTTTTCCTATTCGTTCTTTTGATAGTAAATGTAGTTGGTTTACCAAAAGATAGCAGTGTGCTGAAAACAGAAGATGTGCAGAGTCATTACAATTCACCGAACAAGCTAGATCAAGCGGGCACGGAAGAAATTATTGTTAACGAACCAAGAATTCCTAATCGTGTTCCGTGCGATTTTGAAGAAGCGACCGAAGATATTGTGTGTCAGGAACATTGCTTGC…	568	gi|33439712|gb|AAQ18894.1|spodoptericin [Spodoptera frugiperda]	AAQ18894	1.18e-17	0.675	0	0	SignalP (SIGNALP), tmhmm (TMHMM)	24203.9	30752	30247.6	15767.1	14308.5	13086.1	55799.2	64642.5	53431.4	0.00334	1.97406	0.295359	0.0018	0.490033	-0.309775	0.000239035	4.02842	0.605134
1966	GME-string_Contig_211.0	GAAAAATAATTTTTTTTTTTTTTTTTACTAAGTTGAGTATTAAGAGAGGTTGCTTATATAAAGTATTCACTATATAATTTTCAAAAATTGCAGAATAAGGTTTTTGTCTTGAGTTTGATTCATATTTCAATTAAGTAGTTACATACCATTATTAATTCTACTGAAATAAAACACATTTCGGGTGAGGTCCAATAAAATTCTAATATAAATTGATTCATCATATCACAAGGTGTGCTCCGACAGTCTATGGTCTGTGTAAAGCGATACACATTCACAACAGGTCTTAAATTAACGAGATTTACTTCTTGATCTTGATTTTATCCGCAAGGGAACAGGATAGGCCCGTACCGTCAGGCTCTACATTCAGATCTTCTACTTTACTATTGTTGATAACCATAG…	1224	gi|114051191|ref|NP_001040386.1|peroxiredoxin [Bombyx mori] >gi|95102710|gb|ABF51296.1| peroxiredoxin [Bombyx mori]	NP_001040386	1.04e-83	0.825	F:oxidoreductase activity; C:peroxisome	0	IPR012335; IPR012336; IPR013740; IPR017936; PTHR10430 (PANTHER), PTHR10430:SF3 (PANTHER)	10251.2	1858.98	13408	12407.6	5936.19	2671.69	1509.13	5995.38	7086.72	0.75438	1.21426	0.0843113	0.3972	1.74887	0.242758	0.555333	0.694309	-0.158447
994	GME-string_Contig_4750.0	TTCAATTTAAGGACTTCTAACAAAATTTTCCAATATTTATGTTAGTTTTTGTGGTGAATTGTGTTCTAGTTCTATAATAAACCAAACATTTTATGATTTCTTGAGTATGATGAGATCATTACCTGGTTTGTTATGCCTTTTGGCAATACTTCATACTTCATATGCACCACCCGTTTCAGGAGACAATTCTAATGAAGACAGTGATGTAAAGGATAATCTGGAGGAATATATGGAATACCACAGATATCTTAAGGAGGTAGTACAAGCACTTGAAAGTGACCCTGATTTTAGAGAGCGATTGGAAAAAGCTGACGTAGAAGACGTGCGGTCAGGTAAAATAGCTGATCAATTGGACTTCGTGAATCACAATGTAAGAACAAAATTGGATGAGATCAAACG…	596	gi|7576710|gb|AAF63957.1|CALNUC [Spodoptera frugiperda]	AAF63957	2.39e-67	0.771	F:calcium ion binding	0	no IPS match	4332.53	4857.22	8018.69	9490.2	10737.1	12005.5	14645.2	7162.94	12958.4	0.02122	0.533879	-0.272557	0.08269	0.494972	-0.30542	0.740553	1.07861	0.0328627
221	GME-string_Contig_6634.0	CTAATATTTTTAAATCATTTATTACAACTAATCTTATTTAATACAATAATATCAAATTATTTGTCCTGTATTGGTTCCAAATTCAAAATGAAGATGAAAAAATTGAATTTTAAATTTAGAATCTCTTTTAGTTGTTCCACTTGGATGTTTATATCAGTCAACTAGTTTCATCGGGTATCTACTTCATAGACGTTTAATTGGTTACCTTGATCAATTCTTCCCTGTGTTTAGCATAGCACTCCAGTACCAGTTTGGATCTAATGCACGCTGGGTCACCGCCGGTTACTTGTTCGTCGTTTGCTGCAGAACAAGTGTCCACTATAGTACCAAACTTGGCAATATCTTCTTCGTTGCTCAAGTACTTCTTGCTCAGCTCCTTTAATTTTGTCAGGCAAGAAT…	711	gi|39579195|gb|AAR28762.1|odorant-binding protein [Spodoptera frugiperda] >gi|62737736|gb|AAX98168.1| pheromone binding protein 4 [Spodoptera frugiperda]	AAR28762	1.63e-18	0.596	F:odorant binding; P:transport	0	IPR006170; PTHR11857 (PANTHER), SignalP (SIGNALP)	103751	119072	135263	27667.5	48965.2	30603.1	148839	127899	144884	0.00177	3.33924	0.523647	0.12999	0.849304	-0.0709366	0.000346857	3.93173	0.594584
17283	contig01787_1.exp	ACACAACCTAATCATAACTTTCATTTTCATATGAATTTTCCAATAAAAAATATATTATACATTAATTTTGTTAACTAACCCAACAAAATGAAAGTTAATATCCTTTTCTGTTTAATATTTCTAACCGGTGCCATAGCGTATGAAAATTCTGATATAGTATCAGCAAGAATTGAGAGTTGCAGGGGATGTTCCTTAAACCGTTTGCCTGAAGTTAAAAAGTTCGTCCTGGAGGACGCACCAGGCTATGAGCGGCTGGAAGTCAAATTTATAACGGGCGCTCCGCCAGAGTTAGTACTGCTCGGGGACAGTGATGCAGAACTCGAGCGCCTTCCACTTTCCAAACTTAATCGGCAGGAGTGTAATGAACTTCTTCAGAACAGAGGTTTCACTAAGAAAGCT…	563	gi|115291344|gb|ABI93178.1|selenoprotein M [Litopenaeus vannamei]	ABI93178	1.6e-19	0.647	F:selenium binding; C:Golgi apparatus; C:endoplasmic reticulum	0	IPR014912; PTHR13077 (PANTHER), SignalP (SIGNALP)	31404.7	4471.25	7524.58	5288.2	277338	14737.9	180162	124034	15304	0.39804	0.145951	-0.835793	0.13435	0.135839	-0.866976	0.945502	1.07444	0.0311834
5909	contig17276_1.exp	GCGGGGAGTTTATAAATGTAATTCCGACCGGTACCACATTCTTGTGTGAACTGGTGAACAGAATTAAACATGAAATCTTTTATAGAATACGGACCTAATTCGGACTTTCCAATTGAAAATCTTCCGTATGGTGTCTTCACTTCACCAAAAAATGATATCAAACATATCGGTGTTGCAATCGGGGACTGGATATTGGATTTAAATGTGATCTCTCATCTGTTCGATGGACCTTTATTGAAAGATAAACAGAATGTTTTTAAGGAGGAGAAATTAAATGCTTTTATGGGATTGACAAAATCACATTGGAATGAAGCGAGAAATACACTTCAAAACCTTCTAGATGTATCCAATTCTACGTTACAAAATGACAGTGAACTCAAACAAAGTGCATTCGTCAAA…	1409	gi|114051481|ref|NP_001040300.1|fumarylacetoacetase [Bombyx mori] >gi|87248131|gb|ABD36118.1| fumarylacetoacetate hydrolase [Bombyx mori]	NP_001040300	0	0.785	F:fumarylacetoacetase activity; P:tyrosine catabolic process; P:arginine catabolic process; F:calcium ion binding; F:magnesium ion binding; P:L-phenylalanine catabolic process; P:styrene catabolic process	EC:3.7.1.2	IPR002529; IPR005959; IPR011234; IPR015377; PTHR11820 (PANTHER)	1674.3	1341.05	6927.91	1167.96	414.249	3237.7	5062.43	5228.73	4487.71	0.44055	2.06296	0.31449	0.42658	0.672803	-0.172112	0.0190898	3.06622	0.486603
1430	GME-string_Contig_3596.0	CAATCGAGTAGTGATCGCATAAGGAAAATGTTTGTAAACACATTGCTCATTTGTTTTCTTGCCGCTTGCACGCTGGGACATAGGCATTATCTGAACAAGAGCGCGTTATCAGCGACAACTGCGCCAAATGTTCAATCAGGAGCACCAGACAAAACTGCCCAAACGGGTCCCCTGACTGTATCAACGTCCGGTTCCTTCCGAGGGTCCTGGATGGAGACGCGTCGCGGACGTCGTTTCCAAGCGTACCGTGGCATCAGATATGCTGAACCACCTGTGGGTGAACTTAGATTCCAGCCGCCAGTGCCCATTCTTCATTATAAAAATGAGGTAGACGCGAGCAAGGAAGGTCCAGCGTGTCCTCTACCAGTATCACCCACCTACTACATCGACGAGGACTGT…	512	gi|220902980|gb|ACL83459.1|carboxylesterase CarE-7 [Bombyx mandarina]	ACL83459	3.04e-47	0.721	F:hydrolase activity	0	no IPS match	625202	533880	544296	563945	545587	476585	564100	502713	511724	0.37564	1.07393	0.030976	0.29578	1.07909	0.0330563	0.942241	0.995222	-0.00208023
2703	contig21749_1.f1.exp	TTTTTTTTTTTTTATAATAAATCATTATTTTATTATTAAAAATAACAATATGCTCGCATACTCAAGCAAACATTAAAACTAAATAATTCTACTATCTTTGTAACACAATCAGACTTAATAATATATGAAACTACTCATTCACACAAGGGTGATAGTAAAGATCATTGCAATCCCCAACAATATGTCACACTGGAGTTCCTTATACACTAAATGCACAAACAGTCAGGTCCATTCTCTTTACATCATACCACCCATGCCTCCCATACCACCCATTCCTCCCATGCCAGCCATGGGGTTAGGCTCCTTTTCTTGTGGAATTTCACAGATCACGGCTTCCGCTGTGGTGAGTAATGAGGCAACTCCACTGGCATCAGTGAGGGCCGTTCGCACAACCTTTGT…	1596	gi|58391242|ref|XP_318461.2|AGAP004002-PA [Anopheles gambiae str. PEST] >gi|55236687|gb|EAA13612.2| AGAP004002-PA [Anopheles gambiae str. PEST]	XP_318461	0	0.923	P:'de novo' protein folding; P:protein targeting to mitochondrion; C:lipid particle; C:mitochondrial matrix; F:ATP binding; F:unfolded protein binding; P:protein refolding; P:response to heat	0	IPR001844; IPR002423; IPR018370; G3DSA:1.10.560.10 (GENE3D), PTHR11353:SF9 (PANTHER)	22940.3	25376.8	47376.7	43703	56576.3	30717.6	48783.3	46420.4	45143.4	0.33617	0.730504	-0.136378	0.13061	0.681836	-0.16632	0.700563	1.07138	0.0299424
4803	contig18710_1.exp	AGTTATATTTATTCAGTGACAAAGAAAAGTGTTGTGTACAAAATGAAATTCGAACTATTGTTTTTAGTGTGTTTTACTTTAATTGGGAAAACTGTAGGTCAGTTTCGATGTTATGCGTGCAGTTTTTCGTCAACGGAATCTGATCAGTCTTGTTTAACCATAACGGATGACACGCCGACAGTGGAATGTACCAGTACATTTTGTACGATCTTCAGACAGGAGTATGTAGATCCTTCTGGAGTAGTGGCAAGTTTCATACGAACTTGTGAAGCAGCACCAGATTATCTTAATCACGATATCGTTGACTCCACTTTTCGAACTTACTATAGAGCATGCACCCAAGACTTGTGCAATATTGGCGATGGAGTCCAGTCCGTCGTTGGCGGTGGCCTATCCCCT…	551	gi|157361549|gb|ABV44732.1|15.9 kDa midgut protein [Phlebotomus papatasi]	ABV44732	2.22e-23	0.533	0	0	SignalP (SIGNALP)	904.228	4064.73	1648.16	2908.07	3670.08	2171.8	2443.82	1881.69	4886.85	0.53456	0.756247	-0.121336	0.55003	0.718287	-0.143702	0.887064	1.05285	0.0223661
11260	contig09280_1.exp	GTAGAAGAAGAAGGATTGCCTGATATTTTAAGAAAAAGAACAAAGCAACCAATTTTTCTTTCGCAAGATAAACCTAAAAAATACAACGATGCTGCATTGAATACAAAGTTTTTGCCACATGGATTAGATAAATCGATATTAATGAAAAACGGTAAATATCTACCTGAAGAAACACTTGATAATATTCACGCCGCTCCCACAAATCAAAGTAAATTGGATAATTCAAATCAAACTGTAGTAGACAATTTAACAGAATATGAAAGCCTTGAACAAGATGGTGTTCTAGTAGTTAACATATCTACTGACAAATATATTAAATTTAGATGAGTTATATCCACATATTCAATTAGCAAATTTTTCCAACAAAATGGACGAAGTTACAAATAAAATACAGAGCAA…	811	0	0	0	0	0	0	no IPS match	717.148	2679.86	4389.38	2919.46	5079.03	11389.4	2735.16	7369.7	3085.26	0.23289	0.40161	-0.396196	0.38048	0.59032	-0.228912	0.52174	0.680326	-0.167283
3300	contig20856_1.exp	TGGATATGAAATGCCTATTGTTGGTCTTGGCACATATGCACGTAATGCAGAACCAGGTCAAGTTCGCCAGGCTGTTGAATGGGCAATTGAAGCTGGCTACCGTCATATAGATACTGCAGCAATCTATCATAATGAGGAAGAAGTAGGAGAGGGCATATCTAATAAAATTAAACAAGGAGTGGTTACCAGAGAAGAACTATTTGTTACTACAAAGCTCTGGAATGATAAGCATGCTGAAGCAGATGTACTGCCTGCATTGCAGGAATCCTTGTCCAAACTCAAGCTGAAGTATGTTGACTTGTATCTCATACATTGGCCAGTATCTGTCAATGAAAAAGGTGAAGATACAGAAATAGATTACATTGAGACATGGAGGGGCATGGAGAATGTTGTAAAATT…	977	gi|183979239|dbj|BAG30781.1|similar to CG10638-PA [Papilio xuthus]	BAG30781	6.77e-77	0.66	0	0	IPR001395; IPR018170; IPR020471; PTHR11732:SF34 (PANTHER)	7505.15	7200.34	3725.26	451.757	1869.29	1109.39	1799.82	2972.23	4680.54	0.01743	5.37271	0.730194	0.11197	1.94981	0.289992	0.0973752	2.75551	0.440202
17679	contig01294_1.f1.exp	GACCGATGGTCAATCTTTGTCGTCCATTTTTCGTCATTTTATGACAAATCGGTACCGTAATCAAAATTTTTATTCCACAAACGTCCATTAGTGTAGTTAATAAAATGGCTCGCTGCCATATAGTGTTCCTTACATTAGTTCTAAGTGTTGCGTCGAGTTTAAGCACAGAGGTGCCCGTTTTTCTTTGGGGCGACTTGCCAAAGACTTCCTTGAAGTCCAATCCTTTATCGACAATTAGCGCTAGTGAATTTGATAGCATCCTCAAAGAGGAGCTTGCGAACGACCCGTTCACTGTGATTTTTATCGAAGAAAACCTATCGGTGGAGGATTTCTCGCGGAGAGACTTGGAGCTCGGTGGGGACACTTCGTACCCGTATTTACATGCCAATCTAGGGGATT…	1913	gi|91092800|ref|XP_974187.1|PREDICTED: similar to vacuolar ATP synthase subunit S1 [Tribolium castaneum]	XP_974187	5.73e-48	0.465	0	0	IPR008388; SignalP (SIGNALP), tmhmm (TMHMM)	2194.58	998.213	703.7	1794.19	4663	3144.82	3794.28	2963.69	3248.32	0.11468	0.405799	-0.391689	0.01696	0.389404	-0.409599	0.883574	1.0421	0.0179106
6205	contig16873_1.exp	AAGCAGTGGTATCAACGCAGAGTACGCGGGGAGTAGAATATATACAGTATTCAGTTGCAATCATGAAACTGGTTATAATTTTGTGCGTTATTATTGTTCTTGTCAAATATAACGAAACAAAAAAAGAAAATAAAAGGAAATGTGAAGGCATTCATGTTAATGGCAAAAATCATAAAAGGGTAGTATTGAGTAATGGAATTAATCGTCCTTATCAACTATCCATTTCAAAGCCGAATCATACGATTTATTTTAGTTACAATACTGGATTTGATAATACTAGTACGTTCGAAATTGGTTATATTACAAAGAAACAGAAAGTAGTCAGAAAAATTTCGGCTGTTAAAAATGGTTTTGCCACTGCTATTAATGAGAAGGAGAATATAGTGTACTTTGGAGGCA…	1206	gi|116782397|gb|ABK22491.1|unknown [Picea sitchensis]	ABK22491	2.67e-31	0.474	0	0	SignalP (SIGNALP)	3451.52	1191.7	1700	2803.15	4592.2	4623.96	3486.01	3962.82	5141.35	0.10649	0.527751	-0.277571	0.06892	0.503822	-0.297723	0.818634	1.0475	0.0201523
18196	contig00637_1.f1.exp	CTGGCAAAAATGGTCTAAATTCTATTCCAAACCCAGTGGAGCTGTTATAGTAGATTCTTCCGTGGATGCCGTTTTCATTGGACGACAAGCTTCATCATCGCAAGGTGGATTTTCTCATAATATTGGAAGAATATCTTATGAAAGTAATATCGGACAGTTGATTACATTCGACGACAAAAATAATGAGTTCAGCGAAAATACTGGAGAAATTTTGGTTGAAATTGAACCTGTTAGCTACAAGTTAGAGTATGTTGTTTTAGATGAAGACACATTGCATATTAGACAGTCAGATCCAGAAATATTCGGAGAAAGAGTATTACGTAACGATGGCGATGAACCCGCAGCAGATACAACAGCTATTGAATACGATTTCAATTATATTCTATCTTGGGGTCATGG…	2929	gi|156548354|ref|XP_001603588.1|PREDICTED: similar to anarchy 1 [Nasonia vitripennis]	XP_001603588	7.77e-34	0.492	0	0	no IPS match	2229.01	1577.1	843.719	9321.33	1190.75	6126.5	2137.52	2364.68	2342.66	0.17102	0.279461	-0.553679	0.14633	0.679317	-0.167927	0.239773	0.411385	-0.385752
17257	contig01827_1.exp	TCTTTTTGTGTGTCGCACACGCGAAGAGTGTTATAGTCGGCCATGTTTATAAGCAAGGAAGTATACATAAGGTTTACGAGAAAACAGTGGAGACAAGTGGCATACCGTTGATTAAGAAGACCGAAGAAGTGTACTTTGAGTATCCGCTGGATGATCAAATGATTAAAGGTGTCGCTGTAATGGATCTGGACAACGGTCTGGCAGAGTCGTCTATAAACTCTGGCGGGCTTGGGTTTAACTTCGTCAACATCACATTGAAGAGTGAGAGGGGCTTAGGGCTCAGGTTCCGCATAGAGGTATACGCGTGATCCTAGCGGACACCATGAATTGTTGTGGATGTTTGTATTTTTAAATTAAAGTATCACAAGTAATGAATCTTTTAATAATTCTAAATTCCAC…	1090	gi|229002332|dbj|BAH57948.1|hypothetical protein [Bombyx mori]	BAH57948	4.81e-13	0.554	0	0	no IPS match	65783.5	89749.2	128521	50475.7	61420.9	58290.8	115032	116232	195328	0.11039	1.66906	0.222473	0.21465	0.665867	-0.176613	0.0331172	2.5066	0.399086
950	GME-string_Contig_4865.0	GTAAATATAATCATACAAAAGCATTTAATTGACCATTTAAATTGAAGGAAACATAATTATAATAACACATTGTAGCGTGTAAAATAATAACTTGATTGTCATGATAATGACTGTATAATTCTAAGTTTATCTAAATTAAACATCACAGCTCCTTTGAAAAGTGGGTTATAAGTGAGAAACAACTTCTCGAAATATTAAAACTAAAATTGAAAAAAAAGAAAAAAGAAATTAGTAAAATCTTCTCTTCTAAATCAGTAAACATTAGTGAAAATACTACGCATAATATTACTGCATATATCAAATTAAAAAATATATGTGCGCGCCAATGACGGCCTATATTTCTAGGTTATAATAAAAAAACCATTATAAAAATAATGAATGTGAGAAAAAGAGATAACA…	773	gi|114052484|ref|NP_001040250.1|kazal-type proteinase inhibitor [Bombyx mori] >gi|87248517|gb|ABD36311.1| kazal-type proteinase inhibitor [Bombyx mori]	NP_001040250	1.24e-26	0.704	F:serine-type endopeptidase inhibitor activity; F:peptidase activity	0	IPR002350; PS51257 (PROFILE), SignalP (SIGNALP), SSF100895 (SUPERFAMILY)	42342.3	41189.1	50698.5	52308.4	44917.8	79063.6	84803.4	70744.2	105859	0.26388	0.761416	-0.118378	0.01631	0.513491	-0.289468	0.122953	1.48282	0.171089
181	GME-string_Contig_6727.0	ATTAAGTTCTTCCGTGTCCACGAAGTCGGTACAAAATGACTCTACCTGTTTGCTGCGCCGTGTTGTTGTTGGTGGTGGCACAAAGCTATGGTCGTCCAGGTGTGTTAGAATCTAATGTAGGTGGTAGTGTTCAATACGGCTGGGATGTGGGCGGTCATCTAGGCTACGATATGGAATCCGATGAAAATGGTTTTGACCTCAATGCTGGTGCGAAGGGCCTTTGGGGTGCAACGGGAGGCACTGGTGTGGGGTTACAGATCGGACAGAACGGCCCGTATGGAGGAAACGGTATCGCGGTAGCCGGCAAAGCCGGAGCCAAAACTAGAGCTTTAGCGAAAGCTGGTATAAATGGACGCATTGGAAAAAAACTCATGGATGCTAGTGGAAAAGTTGGCAGTC…	643	0	0	0	0	0	0	SignalP (SIGNALP)	1163.23	2387.75	1609.22	1212.42	886.082	3126.9	708.385	701.085	2002.05	0.97924	0.987521	-0.00545382	0.35769	1.51258	0.179718	0.502749	0.652873	-0.185171
4201	contig19589_1.exp	GTGTGATCGTAGCGCTACGAAAGTGTCATTGTGCAAAAATCGAACCAGTACATTGGTCTTCAAAATTACATTTTGACTTTCTTTAAACTCTAAAAAAAAAAATGGGTGTACCTGCTGGAAATGCTGAAAATGGAAAGAAAATCTTCGTCCAGAGGTGTGCACAGTGCCACACAGTAGAAGCTGGTGGCAAACACAAAGTAGGTCCCAACCTCAATGGTTTCTTCGGTCGCAAGACTGGTCAGGCAGCTGGATTTTCATACTCAGATGCCAATAAGGCTAAAGGTATCACCTGGAATGAAGACACTCTCTTTGAATACCTCGAGAACCCCAAGAAATACATCCCTGGAACTAAAATGGTGTTCGCAGGCTTGAAGAAGGCCAATGAACGTGCAGACCTTA…	833	gi|194303591|gb|ACF41193.1|mitochondrial cytochrome c [Bombyx mori]	ACF41193	5.54e-55	0.947	F:electron transporter, transferring electrons from CoQH2-cytochrome c reductase complex and cytochrome c oxidase complex activity; F:iron ion binding; C:mitochondrial matrix; F:heme binding; P:electron transport; P:transport; C:mitochondrial respiratory chain	0	IPR002327; IPR003088; IPR009056	22194.6	13825.4	13941.8	20051.1	15646.3	15803.4	16456.5	13793.8	16194.7	0.87752	0.970117	-0.0131758	0.70646	1.07572	0.0316989	0.370822	0.901831	-0.0448747
1280	GME-string_Contig_398.0	CCTTAAAAACAACGTTTAATAAAATAATGTTAAATATTTACAAAATGACACCGTAATCGTAAAAAAATCTTAACAAAATAGCGTTTGTTAGATATTAATTCTAATTAGATACAATAATCCAATGTTTATCACACAATCTTTGACATTGTTAAGCAGGAATTGAAATGAGAAATTTAAAATAAATAATAATCTGTCTTGTTACCTGTCAGTTTTAAATAGACAATAGTTCAAGAATGGAATAAATATAATCATTAAAAATACTGACTAACTCCGAATAAATCGGTATAGAACATCTTTGTAATTTACTGTATCACGGCGAAACATGGCATGATTTATGAGAGAACGAAATATTATCGAATACTATGCCTATTTTGAAATGCATATCACTTATGAAACAAT…	1115	gi|157118472|ref|XP_001659123.1|calponin/transgelin [Aedes aegypti] >gi|108875705|gb|EAT39930.1| calponin/transgelin [Aedes aegypti]	XP_001659123	4.22e-81	0.911	P:actomyosin structure organization	0	IPR000557; IPR001715; IPR001997; IPR003096; IPR016146; PTHR18959 (PANTHER), PTHR18959:SF3 (PANTHER)	46968.9	58775.1	48681.7	77954.1	22508	48450.8	43827	52165.8	59272.8	0.91636	1.03702	0.015787	0.96373	0.99459	-0.0023558	0.904805	1.04266	0.0181428
1565	GME-string_Contig_3226.0	GCAAAACTTAAAGTTGGTGACCCGACAGACTTCAGCATTTTCACAGGTGCTGTAATTGATGATAAAGCTTTTGCTAGAATAACAGGATACATCAAGAATGCGAAAAATAACCCCAAGAATAAAATCATTGGGGGTGGCGAATTTGACGACAGTAAAGGCTATTTTGTCCAACCTACCATCATAGAGACAACTGATCCCCTTGACAAACTTATGACAGAAGAGATATTCGGCCCTGTACTCACCATCTATGTGTATGAAGATAAAGATCTGCAGCAGACAGTGTCACTAGTGGGCTCCTCTACCAAGTTTGCCCTGACTGGAGCTGTATTTTCAACAGACAAAGCTTTCCTTAAAACGGCACTAGAAGAGCTGAAAATGACTGCAGGCAACTTTTACCTC…	1108	gi|158292087|ref|XP_313649.3|AGAP004366-PA [Anopheles gambiae str. PEST] >gi|157017267|gb|EAA09247.3| AGAP004366-PA [Anopheles gambiae str. PEST]	XP_313649	1.07e-76	0.863	C:mitochondrial matrix; P:proline biosynthetic process	0	IPR015590; IPR016161; IPR016163; PTHR11699:SF52 (PANTHER)	7667.36	6955.17	8169.25	3858.68	3645.73	4727.73	8713.64	8651.3	6792.82	0.00189	1.86327	0.270276	0.56246	0.943456	-0.0252784	0.0050406	1.97494	0.295554
1311	GME-string_Contig_3902.0	CATTTGTGCAAGTCAAATCGAATTTGATTACTCACTCTAATTTGTGTTAATATTTTAACTGAAATTTGTGATTTATCTCAAACAAACAATAAAGAAAGATGTTTCTTACTCGTTCTGAATATGATCGTGGTGTGAACACCTTCAGCCCAGAAGGGAGGCTGTTCCAAGTGGAATATGCCATAGAAGCGATCAAGTTAGGCTCGACAGCAATCGGTATTTGCACTTCTGAAGGTGTGGTGTTGGCTGTTGAAAAGAGAATCACCTCACCTTTGATGGAGCCTACTACTATAGAGAAGATAGTGGAAGTGGACCGTCATATTGCTTGTGCTGTATCTGGATTAATGGCTGATTCCAGAACACTGGTAGAACGTGCAAGAGTTGAATGCCAGAACCACTGGT…	1438	gi|114050993|ref|NP_001040146.1|proteasome zeta subunit [Bombyx mori] >gi|87248207|gb|ABD36156.1| proteasome zeta subunit [Bombyx mori]	NP_001040146	4.93e-131	0.923	C:proteasome core complex; F:threonine-type endopeptidase activity; P:ubiquitin-dependent protein catabolic process; C:nucleus	EC:3.4.25.0	IPR000426; IPR001353; G3DSA:3.60.20.10 (GENE3D), PTHR11599 (PANTHER), PTHR11599:SF14 (PANTHER), SSF56235 (SUPERFAMILY)	26355.9	6772.44	12555.8	4636.58	23160.8	20520.3	20610.4	17694	15758.4	0.91989	0.945497	-0.02434	0.66466	0.84502	-0.0731328	0.763849	1.1189	0.0487929
982	GME-string_Contig_48.0	CAGTCAGTCATCAGACAACGCAGTTAATACAACATCGCAATCAAAATGTACCGTCTTATAATTCTTCTAACTTTACTAATATCTATCGAGTCACATCGCCACTGCGGGAGGCACACATCGCTATGCCACAGGAGACACCATGACCGTCACATGAGAAACCATGAGAGATCCTTCGACAGTTTAGCAAGAAGCGTCATCTCCCTGGATCGGAGTCTAAACGAGTTATGTACCGACAACAACAATAACAGAAGCAAAGAGATATTCAAAACAGACGAGTATACTATACAAGTGTCACTGGAAGATTACGCAAAAGAAAGCATTGTGGTCAAAATTAAATATCGCGTTATGTACATATACGCAGAGAAAAAGGACGAGTCGAAATCCAATTATTTCGAGCTT…	846	gi|15146043|gb|AAK83435.1|alpha-crystallin [Galleria mellonella]	AAK83435	1.6e-105	0.98	0	0	IPR008978; SignalP (SIGNALP)	286.484	682.805	362.369	738.958	284.375	798.379	715.766	266.09	977.486	0.46558	0.730992	-0.136087	0.43365	0.679646	-0.167718	0.870311	1.07555	0.0316304
313	GME-string_Contig_6438.0	CATTTTGTCAGTCGACACGGAATAGGACGATCGTGTACCAGCTTCCTGGATTAAAGATGGAGAATTCACCGATTTTCCTGTTGGTGGTGTGTACGCTGGTAGGAGCTGGTCAACCCAGCAAAACTATACCAGCGCCCCATATAAACGCATTGAACGCTCAGGACAAAGCTATTGGTGTATCTTGGAGCAAAGTGGAAGGTGTTTATTCAGACGAACCAATCATTGGATATGTGGTAAAAGTGTGGGAGATACCAGACGTGACAGCGTAC	269	0	0	0	0	0	0	no IPS match	2309.38	3460.43	5312.26	5041.16	295.907	6219.44	2074.47	1783.28	449.091	0.94108	0.958947	-0.0182056	0.08851	2.57313	0.410462	0.267648	0.372677	-0.428667
12473	contig07697_1.exp	CTACATCATCACCGAAGCCGGTGGTTTAGCCACCAACGGTAAAATTCCAACCCTGGACATCCAGCCCACCTCCATCCACCAGCGCGCGCCCTGCTTCCTCGGCTCCAGGAGAGATGTTGAAGAATTGCTTACATACTTAAAATGAATATTGTCTGTGATACACCTTTCTATTTAGTAAACACTCATTCTTGAACGGTCAAATATAATTTATTAGAAGAAAAAAAAAAAAAAAAAAAAAAC	240	gi|114051287|ref|NP_001040381.1|fructose-1,6-bisphosphatase [Bombyx mori] >gi|95102692|gb|ABF51284.1| fructose-1,6-bisphosphatase [Bombyx mori]	NP_001040381	1.35e-14	0.828	F:phosphoric ester hydrolase activity; P:carbohydrate metabolic process	0	SignalP (SIGNALP)	15630.2	11963.4	14499.2	29788.5	30878.2	27694.6	15659.3	15779.1	16520.5	0.00042	0.476372	-0.322053	0.15495	0.877689	-0.0566595	0.000157432	0.542758	-0.265394
1222	GME-string_Contig_4129.0	ACAACTTCATTTCCTAAAAACCAAGCAGTCATATATCGTGAATTAACATTAATACATTATATCTTAATTTTGTATTCGGACACGTTTTTTTTTATTAAAAAGGGACTTAATTAATGTAATAAAATGATTTTGTTATCCACTTGGATGTTGATTGTGACAACTTTATTCTTGGGATGTCAAGGAGAGAATGCGTCAGCTTCACCGCCCCATTGTACTGTAATAACTAAAGCTACAGACTATGCCTACAAATATAGATTTGATTATCCGATGATGTATATTCCATCAGGCCAGCAAGAAGCTTACCAGAAAATGTTTTGCATTTACCCGCCGACAGTAAATAAAGCATCGGCCACGGTGTGCGATTGGGCTGCACCTCCGCAAGTCCAGTTCACCCTCGGT…	541	0	0	0	0	0	0	no IPS match	25592.5	59918	57561.3	10451.3	17670	6075.56	19813.8	44776.6	19996.7	0.035	4.18377	0.621568	0.23147	1.69141	0.22825	0.133893	2.47353	0.393318
5160	contig18250_1.exp	TGGCGTGCGTTGCTAACGGTCGTGTCTCAACTGTGACCATTGTTTTAATCGTATTACAAGTTGCAATATCACAAGAACGTCCCGATATAAAAGTGAATTTCGAAGTATTAAAACCAAAAGGATTACGTATATCGATACCAGATTCGAGCTCTTCAAAAATATCATTGTTCGCCTTCAATGGCCACCTTAACAGAGCTATAGGCAGTGACGATGTTGGCTCAATAAGGGGTGAGGTTACAAAGGCCACAAATGGGCGATGGGAATTCGAGGATCCCAATGTGGAGCTGAAAGTGGGTGACGTTATACACTATTACTTCATCGTGACAGTCGACAGGGGTTGGATATGTGATTGACAACCTGACATATACTGTAGGCAATTTGGATAACCGTTCAGGCGGT…	642	gi|52782700|sp|O96363.1|BGBP_HYPCURecName: Full=Beta-1,3-glucan-binding protein; Short=BGBP; AltName: Full=Beta-1,3-glucan recognition protein; Short=BetaGRP; AltName: Full=Gram negative bacteria-binding protein; Flags: Precursor >gi|4090882|gb|AAD09290.1| gram negative binding protein [Hyphantria cunea]	O96363	4.83e-43	0.588	C:extracellular region; F:bacterial binding; P:regulation of innate immune response	0	tmhmm (TMHMM)	13243.6	3444.89	12913.2	6665.36	2451.21	1024.28	4097.02	5433.74	7252.14	0.1486	2.91906	0.465243	0.26997	1.7638	0.24645	0.314056	1.65498	0.218793
7632	contig14949_1.f1.exp	AGTTGTTAGTGCACGACACATCGTCACGGCAGTATCCCGGGCTCCGCGTTCGAGTAAACAATATGAAGTTGTCACTGCTCGTGTTTACATTATTTGTATTATTGCAATGCAGCGATTCACGCTATGTCTCCTGGTTGCCAAACAGACTAGTAGATGCAGTCACAAATAAAACATCACAAATCACAAATTACGTGAGAGATAAAGGAAGGAGCATCAAAAATTTCTACGTAGAAAATGTACGAAACAAGATAACAACTTATTTTGGGACAGATAACGACATCGATCCGCCAGGAATGGAAGATAAACAAACAAGAATTAAAAGAAAATTTAAAAACTACATAGCTGAAGCTGAATTAAAGGAAAATAAAATTTTTGATTCAATTGCCCCTCAAAAAGTTG…	1888	gi|157132177|ref|XP_001662500.1|lysosomal acid lipase, putative [Aedes aegypti] >gi|108871267|gb|EAT35492.1| lysosomal acid lipase, putative [Aedes aegypti]	XP_001662500	2.39e-115	0.682	0	0	IPR000073; IPR006693; G3DSA:3.40.50.1820 (GENE3D), PTHR11005 (PANTHER), SignalP (SIGNALP), SSF53474 (SUPERFAMILY)	24973.4	37923.7	15283.3	13143.1	19356.9	28752.2	17627.7	65177.1	30968.6	0.51825	1.27637	0.105976	0.48943	0.687158	-0.162943	0.304306	1.85746	0.268919
7044	contig15768_1.f1.exp	TGGTATCAACGCAGAGTACGCGGGGATACTATTATATTTCAGTACAGTATCAAAATGTTTCTGTTAAATATATGTCTATTTTTATGTGTTTCGTTGATAGCCTCTGAAAAAATAAATAATGGTGGAAGTTCAGAAAATGAGTTGGAGTGGCCTGAACAATTTTCGTGCCAAGCCATTAAACTGTATCTAGATTCTGGTTTAGTTGAGGACTACAAGATATGGCGTACGCCGAAAAGATCTAGAATCGACTATAATAAAGGTGCTGTAAAGTCAATTATAGTACCATCTAGTTCGAGAGTCAGTTATGGCTTAAAATACTCAATTCACCCACAGACTACAAACGATGAAACAAATAAAATGGTGTGCACAATAAAGAAAGGTACTAGATTCGACCGTCAA…	2283	gi|206725499|ref|NP_001128673.1|cathepsin L like protein [Bombyx mori] >gi|198041259|dbj|BAG70408.1| cathepsin L like protein [Bombyx mori]	NP_001128673	7.57e-157	0.585	F:cysteine-type peptidase activity; P:proteolysis	0	IPR000169; IPR000668; IPR013128; IPR013201; G3DSA:3.90.70.10 (GENE3D), PTHR12411:SF47 (PANTHER), SignalP (SIGNALP), SSF54001 (SUPERFAMILY)	32357.3	9941.58	32581	7009.02	11453.3	7616.36	9328.17	4332.32	10272.8	0.10021	2.87131	0.45808	0.09304	3.12869	0.495362	0.772269	0.917737	-0.0372818
17753	contig01202_1.exp	AAGCAGTGGTATCAACGCAGAGTACGCGGGGGTTACTCAGTTACTCCATCCACACTCGTGCATACGCCTCACTGTACCTTAGTTTCTAAATTTAAAACATCAAATCCACAATGCCCATCGATCTCTACTACGTGCCTGGCTCCGCGCCGTGCAGGGCTGTCTTGCTCACAGCGAGGGCTCTCAACCTAAATCTTAACTTGAAACTGGTTGACTTGCATCACGGCGAGCATTTGAAGCCTGAGTATCTGAAGATCAACCCCCAGCACACAGTCCCCACACTGGTTGACGATGGATTCTCCCTATGGGAATCCCGTGCTATCATAACCTACCTGGTCAACAAATATGGCAAGGGCTCCACGCTGTACCCTGAGGACCCGAAGGCGCGTGCGCTCGTTGATC…	907	gi|14517793|gb|AAK64362.1|AF336288_1glutathione-S-transferase-like protein [Galleria mellonella]	AAK64362	2.95e-108	0.908	F:transferase activity	0	IPR004045; IPR004046; IPR010987; IPR012336; IPR017933; PTHR11260 (PANTHER), PTHR11260:SF8 (PANTHER)	2317.93	4302.15	8149.3	9085.11	21537.2	1412.99	3166.64	6369.56	10204.1	0.39945	0.461034	-0.336267	0.5669	0.748186	-0.125991	0.545134	0.616203	-0.210276
2215	GME-string_Contig_1544.0	AGACGCGAGGTGCACTTCCAAGGTTTATGTATAACGTGAGTTTTGTATCTGGAGTTAATATTATATTTAAAATGAATTCATTTCTATGTTTGGTGATATTGGGTATTGCTGTTAGCAACGTTACAGCCCTGACCAACGATGAATTGGACAAGATCCACGAGTCGATGGTGGTCTTCATCAAGGAGTGCAGCAAAGAATTTGGCGTGTCCGATGATGAGCTGAAAGCAGCCAAAGAATCCGGCAAAGTCGATGGAGTCGAGCCTTGTCTTATCGGATGTGTGTTTAAGAAAGCTAATTTTATTGACGGCGATGGAAAATTCTTGCCCGACAAAGTTAAAGAGAACGCTAAGAAGTATTTGAGCCAGGAGGAGGACCAGACCTTGTTTGGATCAGTTGTGG…	739	gi|39579195|gb|AAR28762.1|odorant-binding protein [Spodoptera frugiperda] >gi|62737736|gb|AAX98168.1| pheromone binding protein 4 [Spodoptera frugiperda]	AAR28762	1.13e-26	0.584	F:odorant binding; P:transport	0	IPR006170; IPR006625; PTHR11857 (PANTHER), PTHR11857:SF3 (PANTHER), SignalP (SIGNALP), tmhmm (TMHMM)	2813.23	3291.71	2997.15	3539.31	5038.53	4270.13	2450.2	3393.47	2556.12	0.05159	0.708445	-0.149694	0.51639	1.08361	0.0348719	0.047803	0.653784	-0.184566
2412	GME-string_Contig_1060.0	CTGTAGTAAAATTAGGTATTATTAGAAGCATTGTTATTTTGTATTATTTTTATTTATTTCAACCGTATATGTATAATAATTGTTAATTTGGTAGTGATCTCAGTGTGCGTGAAAATCGAAAGATTATTCACACCTTGATTAATCATTTCTGTCGTTATAACTACGTCAGTCAGGTTTCGGGTGAGATTAGTCGTCAACAAGTACTCGCGAAGTGCACTAGTGATCACTATTCTTTTTTTAAAGTTCCTTAATCCACAATACACAACATGTCTCTACAGGAGCAATTCGACCAAGCTGCCGCTAACGTTAAGAAGCTGAAGTCCCTCCCCAGCGATAAGGATCTCCTGGAGTTGTATGCCTTGTTCAAACAGGCCACAGTGGGAGATGCGGACCCAGCCA…	513	gi|49532886|dbj|BAD26678.1|Diazepam binding inhibitor-like protein [Plutella xylostella]	BAD26678	2.55e-25	0.826	F:acyl-CoA binding; P:transport	0	no IPS match	14819.9	18011.5	12848	11744.4	12339.1	11746.6	21639.6	21811.5	23839.4	0.09648	1.27489	0.105473	0.01231	0.678838	-0.168234	0.000139062	1.87805	0.273706
7240	contig15501_1.exp	GCGTTTTGAGAGTGATAGGTCGTGTACGTTTTATCGTATATCCCCTTCCTGCATTTTATAACTTGATCTAAAATGGCCTGCTCAGTGAGTGACACCCCCTCCCTGAAGGATCTGCCTAAGGTGGCCACAGACCTCAAGAGCCAGCTCGAGGGATTCAACACGAGTTGCTTGCGCGATGTTGACACCAACGAGAAGATCGTGCTTCCGTCTGCTGAAGATGTTGCCACAGAGAAAAACCAAAAGTCCTTGTTCGACGGCATTGAAAAATTCGACGCTAGCAGGTTGAAGCACACAGAAACCCAGGAGAAAAATCCACTGCCAGACAAAGAT	330	gi|114052645|ref|NP_001040486.1|thymosin isoform 1 [Bombyx mori] >gi|95103090|gb|ABF51486.1| thymosin isoform 1 [Bombyx mori]	NP_001040486	8.4e-41	0.811	0	0	no IPS match	15478	15580.2	12734.5	11516.9	10914	10815.1	18994	17335.7	15805.6	0.02136	1.31724	0.119663	0.10104	0.839985	-0.0757285	0.00265099	1.56817	0.195392
16774	contig02418_1.f1.exp	AAGCAGTGGTATCAACGCAGAGTACGCGGGGAGTCGAGAAGCGCGTAAGCAGTTCGCGCACGCGCTCTCGGGCTCTATAGCTTGTTTCTGAGCTATCGCGGTTTGCGCGCGAAAATTGTGCTTTTGACAGATAAAAATTCGCGCAGGTAACATGGCTTTTGCAGCCGTGTGTGCGCGCTTCTTGGCGTTGCTATCCTTAACGTTGAGTTCGTATGCCCTCACCATGGATGAAGATGCAACGAACAATTTGATAGCTATAGCCGGTTCCGCACATGAGTACGGTGAAATTGCGGTACTAGTCAGGGGGCCACACGGCCTTAGTGCCAGACGGGAACAGCTGTTACATGTGAAGGGTGCAGAAGATGATGCTATCTCACTTTACTACAATAGAAAGACTAA…	1882	gi|158285000|ref|XP_308033.4|AGAP002157-PA [Anopheles gambiae str. PEST] >gi|157020863|gb|EAA03707.4| AGAP002157-PA [Anopheles gambiae str. PEST]	XP_308033	0.0272986	0.51	0	0	SignalP (SIGNALP), tmhmm (TMHMM)	2323.22	2625.3	3480.69	1272.99	1251.53	1268.29	2789.36	2519.6	464.127	0.01118	2.22241	0.346825	0.33682	1.46008	0.164378	0.419501	1.52211	0.182446
1516	GME-string_Contig_337.0	CAGGAAGTGTGTATTGTGGTTTTTTGAATAACGCTCGTGTTATAAACATACCTAATGACTCTCCGCTGGGGTATAGTGACAGCTGGAAAAATCAGCCATGACTTCGTGAATGCTTTTAATAGTTTCCCCAATAAAGGGGACCAAGTGGTGTCTGCAATCGCAGCCCGCGATAAGGCGCGAGCCGCCGAGTTCGCCAAACTGCACAACATTCCAAAAGTATTCGATAGCTATGAGGCTTTAGCTGCCAGTAATGATATCGATGTTGTCTACATCGGTGCCCTCAATCCGTCCCACTATGCACTTACTAAACTTTTCCTCGAGAGCGGCAAACATGTTTTATGTGAAAAACCACTATGCCTTAACTTGAAACAAGCGCAAAGTTTGATCAAGCTTGCCCGA…	1493	gi|170058562|ref|XP_001864974.1|dimeric dihydrodiol dehydrogenase [Culex quinquefasciatus] >gi|167877650|gb|EDS41033.1| dimeric dihydrodiol dehydrogenase [Culex quinquefasciatus]	XP_001864974	3.19e-72	0.626	0	0	IPR000683; IPR004104; IPR016040; PTHR22604 (PANTHER), PTHR22604:SF15 (PANTHER), SSF55347 (SUPERFAMILY)	3619.92	8119.31	14833.5	40555.4	7540.37	54460.7	8710.98	32808.8	31928.9	0.15102	0.259104	-0.586526	0.14115	0.361787	-0.441547	0.57687	0.716178	-0.144979
3863	contig20007_1.exp	GTGGTATCAACGCAGAGTACGCGGGGAGTCTCCCGCATCTTAACATTGATAAAAGTTGTGTTGTGTTTATTACAGAGAAAAATAAAATGGGTTCATTCACAATTTTGGTGTCAGTCATCGCTGTATTAGTAATTTCAAGTATTGAAGCTGCTGGCAACTGCCCTCTGCCATCCAAGGTATACAGCTGCAGCCCGAAGTGCGTTCAGGACTATGAGTGTACCAACGGCAAGGTTTGCTGTCCCAACTCGTGCAACGCCAAGTCCTGTTCCGAGCCCGCCGCCAACGGTAGCGGTACTGGCTCCAGTAGCAAATATTCTGGAGGTACTGGCGTTTACTGCGACAATGTAAAATGCAACTCGCACGAGGTCTGCAAACGGGACCCTGTCACCAAGAGGAACA…	759	gi|114052803|ref|NP_001040277.1|salivary cysteine-rich peptide [Bombyx mori] >gi|87248595|gb|ABD36350.1| salivary cysteine-rich peptide [Bombyx mori]	NP_001040277	8.88e-30	0.662	F:peptidase inhibitor activity	0	IPR008197; PTHR21176 (PANTHER), SignalP (SIGNALP)	66771.5	55461.3	81090.5	49513.6	41640.7	67481.3	55866.4	42362.5	44255.8	0.23454	1.2817	0.107786	0.07627	1.42698	0.154419	0.57101	0.898188	-0.0466325
998	GME-string_Contig_474.0	TTGACAATTTGTTTATCTTTTTCTAAGTGTAACCGGAATAAAATCGTGATTTGTAACTTTTTTCATAGTCTTAAATTTTATACATCTTTCATCTTAAATAAAATGGCAACGTCCGTTATCAACACATACGCCGACCCGTGCATCCCAGAATGGATGAGTGCACCCCACAGCACTGGTACCTCTATTATGGCGTGCGAGTTCAACGGCGGAGTGGTGATCGGAGCAGACTCTAGAACAACGACGGGCGCGTACATCGCCAACAGAGTCACCGACAAGCTCACTAAAATCACTGACCATATTTACTGTTGTCGATCTGGTTCTGCTGCTGATACACAAGCTATTGCTGATATTGTCACATACCATTTAAATTTTCACAAGATGGAATTAGGAGAACCTCCT…	829	gi|91087659|ref|XP_973571.1|PREDICTED: similar to predicted protein [Tribolium castaneum]	XP_973571	4.33e-92	0.85	C:protein complex; F:threonine-type endopeptidase activity; P:ubiquitin-dependent protein catabolic process; F:endopeptidase inhibitor activity; C:cytosol	EC:3.4.25.0	IPR000243; IPR001353; G3DSA:3.60.20.10 (GENE3D), PTHR11599 (PANTHER), PTHR11599:SF4 (PANTHER), SSF56235 (SUPERFAMILY)	2522.11	5279.56	4343.65	1667.41	2300.19	3343.22	3908.91	1711.9	2223.3	0.16354	1.66128	0.220442	0.24268	1.54834	0.189865	0.839784	1.07294	0.030577
6501	contig16480_1.exp	TTACTTATTTATTTATTTTTATATACAACAGATATTTACAAATGCCATGTAACGTAGTACTTTAATTAGAATGTCTATATATATTTAAGTATTAATTAAACTTAAGTAATACCTTATTCAAGGAGATTAGGCATCTTTTATACAGTTAATACGTATCTTTCATAATTTTTAATTCTAAAATGCATTCTTAATACAAATGTAAACTTGTCTTTTTACATATGCACTAAGCACAGATTTCAAAATACGTTGTTAGAACTCGTAATAAAAATATAAAAACACCTACTCACATGCCAGTTGACTTAAAAAAAATCTATCAAACGTCAAAAATAAAAAGAAATATTGACTTAGAAGCGATAAGTGTATCCCAATCTACCGCCATAGTCCTGCATACGTCCGATA…	570	gi|23208538|gb|AAN15787.1|gloverin-like protein [Galleria mellonella]	AAN15787	2.41e-26	0.715	0	0	no IPS match	43802.5	26730	26111.2	54297.2	6021.84	6482.39	37880.1	32712.7	34602.5	0.59055	1.44673	0.160388	0.65899	0.918707	-0.0368228	0.470825	1.57475	0.197211
1416	GME-string_Contig_3629.0	CAGTTCTTTCTATAGCGCACTGCCAGTCACAATGTCCAGATTATTTATATTCGTATTTATTGCATTTTGTGTTAATAATATTTTCACTTTAGATCCCAAATGTACGTTGCCATTGGAAACAGGAATTTGCAGAGCTGAATTACACAGATTCGGTTACGATACTAAACTGAAGGAATGTACGCAATTCGTGTACGGCGGTTGCCATGGCAACGAAAACAATTTCAAATCTTTGGAGGATTGTCGAGCGGCCTGCAAGTAGAATATACAAACCATATTGAACTCTATTCTTAAAGAAATAAGTATCAAACTACCACACAGACTTTAACATGTCACTGCGAATCGTACAACTGCTTCTACAGAAACTTAGATAAAGAAATTAATGACTGACCCGAAGATAAA…	954	gi|6919921|sp|P81906.1|ISPI2_GALMERecName: Full=Inducible serine protease inhibitor 2; Short=ISPI-2	P81906	1.2e-22	0.68	F:serine-type endopeptidase inhibitor activity; F:peptidase activity; P:multicellular organismal development	0	IPR002223; PTHR10083 (PANTHER), PTHR10083:SF39 (PANTHER), SignalP (SIGNALP), tmhmm (TMHMM)	191116	187281	199878	114383	130896	135608	240120	256670	185100	0.0009	1.51824	0.181339	0.19074	0.848048	-0.0715794	0.0112851	1.79027	0.252919
18398	contig00365_1.exp	TGCACAACATAGTATGTCTAATAGGTAATTAGGTACAAACATAAGTATAAAATCAGATTACTTAATTTGCATGTACTAAGTATAAATATTATATGTTGATGTATTTATTTTCAGATATGTTTTTCTATGCAAGGTTGTTTACACTGAGTTAAATAAAGTTCACAGCATTCAATGTTAATTTTAGTTTTTGTTGTCTATAGATATATTGCAAGAAATTATAATTTCATCCAAGATATTGAATGATAGTAATATTTATACAAATTTATGAACATAATACTGATATGTATTGTAATGTAACATACCTAATTGACATTTTTAAATCAACATGTTTAATAAAACAATTACAATTTTATATAAAATATAATAAAAAATAAATTCTGCACTTTAAAAAAATATAAA…	1134	gi|157129892|ref|XP_001661804.1|ribose-5-phosphate isomerase [Aedes aegypti] >gi|108872043|gb|EAT36268.1| ribose-5-phosphate isomerase [Aedes aegypti]	XP_001661804	1.65e-88	0.812	P:pentose-phosphate shunt, non-oxidative branch; F:isomerase activity	0	IPR004788; G3DSA:3.30.70.260 (GENE3D), SSF100950 (SUPERFAMILY), SSF75445 (SUPERFAMILY)	9181.01	5869.77	5246.76	82800.8	5599.78	13303.9	51603.8	6324.91	15155	0.33156	0.199574	-0.699897	0.27461	0.27773	-0.556377	0.752073	0.718588	-0.14352
11055	contig09566_1.exp	CTCCGGTTAATATTCCGAAAGAGCATTCATCGCAGCAAGTCTTTCCCATTGGAGACTTTGGTATATTACATCGTTTTGTTTTCGCATACTTCATTCCGTCTGAACAATCACTCTTCTGTTTGAAGAAATCATCACAACATCGGCTGATCGCATCTCGACAGATGTCTATTTCATCGGGACCTATGTAATCCGGAGGATCAGTGGCAGCACACTCAGCAGACGATTTGAAGCCAACGAACATCGTTTCCACGTGAGAACAACATGACTCACTTATTCCTGTGATCTCTTCTGAGGAGAGAACTGCCGCGACATTCCTTAAAACTATGCACATCACAAATAATATCACTATGTACTTCATTTTAACATAAACTTGTATATAATAACTTATTTTTAAAACTA…	496	0	0	0	0	0	0	no IPS match	12683.6	1262.76	16212.1	639.061	1653.41	513.351	1906.72	1379.5	1159.7	0.11421	10.7485	1.03135	0.13062	6.78341	0.831448	0.266321	1.58453	0.1999
14479	contig05149_1.exp	CATGCGTTCGATGGGCAGCGGGGCGATGTCAGACTCAGCTCCCATGATGCGAACGTTGGCTTGCTTTGGTACAGCCACTCTTCCGATCGTCTCAGTGCTATAGCTATTTGCTTCATCGGTGCCAATCAATTTGTTGGCTTTGATTGCAATCTCTTGAGGCAACAATGGTGAGATTGGCTCATCGGCTCGCTTGCCACAGATGCCCCATCATGGTGCAAATCTGGTCAGGCTGTAGGTCGGACACCAAAAACTTGTATATGACAGGGTAGTATTCCTCGGCTATGTGGAGACACTCGTTTTTAAATTTGCCGGTCTGCTTGCAGAGGCCAGTTA	333	gi|112984026|ref|NP_001036831.1|BmP109 [Bombyx mori] >gi|2575865|dbj|BAA23126.1| BmP109 [Bombyx mori]	NP_001036831	1.61e-19	0.691	C:lysosome; P:sphingolipid metabolic process	0	PS51257 (PROFILE)	19750.3	32015.2	30931	35137.8	40778.1	36604.7	49968.9	43992.8	43572.6	0.08035	0.734945	-0.133745	0.01455	0.601279	-0.220924	0.0353747	1.2223	0.087179
12157	contig08110_1.exp	CGACTTGCTAGAAGAGCGAAATATTCTTATTACGTTAAACCAGTATGTTTGGCGGACGGTAATTCGCGGCTAGGCGATGGATACGAGGTGTACGTAGCCGGCTGGGGGAAAACCTTAGAAGGTATCAACAGCCCGATCAAACTAAAACTAAAACTT	156	gi|60299968|gb|AAX18636.1|prophenoloxidase-activating proteinase-1 [Manduca sexta] >gi|110649246|emb|CAL25132.1| prophenoloxidase activating protease I [Manduca sexta]	AAX18636	1.98e-13	0.707	P:proteolysis; F:serine-type endopeptidase activity	EC:3.4.21.0	no IPS match	181320	111037	161436	258517	22696.2	36664.1	137323	185584	69955.4	0.5979	1.42757	0.154598	0.63439	1.15509	0.0626175	0.779389	1.23589	0.0919801
719	GME-string_Contig_5413.0	TTTATATTACGCGGGGACATTATTGAAACACAATTACGGTTCGAACACTATTGACATTAAACTAAATTTTTCATTTCTACAAAATGAAACATTTTATTGTTTTTGTGGTAACCGTTGTGATATTTGTTGAAGCTCATGAAACCTGTGGTGTAATTCCAATATCTGAATGGGGTGGAGAATCCTCGTATCGTAAACAGATCCTCCAGAATCCTGTAAAGCTGGTGATCATACAACATACAGAGAGCCAGGAATGCAATACTGACGACCGGTGTCAGACTATCGCGAAAGGGATCAGGAATTACCATAGATTCGAAAAGGGATTCGATGACATAGGTCCATCGTAAGTGAATGAAGTATATTTAAATTTACCTATAACTGCTTTTATCCAAAATTTTCGCT…	471	gi|112982725|ref|NP_001037560.1|peptidoglycan recognition protein [Bombyx mori] >gi|16930796|gb|AAL32058.1|AF441723_1 peptidoglycan recognition protein [Bombyx mori]	NP_001037560	1.83e-11	0.579	F:N-acetylmuramoyl-L-alanine amidase activity; P:peptidoglycan catabolic process; F:protein binding; P:nitrogen compound metabolic process; P:peptidoglycan biosynthetic process	EC:3.5.1.28	IPR002502; IPR015510; PTHR11022:SF16 (PANTHER), SignalP (SIGNALP)	4665.05	6735.54	5242.55	3303.06	3503.16	4325.25	9397.56	10176.7	13967.6	0.0566	1.49514	0.174683	0.02164	0.49619	-0.304352	0.00666589	3.01325	0.479035
1355	GME-string_Contig_3783.0	CCTATTGTTTATTATTAACAGTACATCAGTAGTCTATTATCTTAAATTACTAAGTTACTATTTACAATTTACTTCACGTTCACTTTACAAGTAGTTCTTTGGTATGAACTTGTAAAATTTTACACCGGAAGGATTTATCCTAACTTCAAACTCTTGATTAGCTTGAAGTAACTTATCAGATTCGTCTCTGTATAGATCCTGAACATCAAATGCTTGATTGGCTAATTGCATCTCTTCAAAGGTGAAGTTTGCTGCATAAGGAATTCCGTCATCTCGTTGACTCACAAAAGCCATGGCTAACGAACCATCCGAGAGTTCGCGTTTCCAAATCTCCAAACCCTTCCTCGGACCAGCATCTGTTTTCTTCCAAATCCTCAAGCCCTGTTTCCCAAGTACGTC…	640	gi|114051916|ref|NP_001040191.1|alpha-N-acetylgalactosaminidase [Bombyx mori] >gi|87248331|gb|ABD36218.1| alpha-N-acetylgalactosaminidase [Bombyx mori]	NP_001040191	5.81e-69	0.71	P:carbohydrate metabolic process; F:cation binding	0	IPR002241; IPR013780; IPR013785; IPR017853; PTHR11452 (PANTHER), SignalP (SIGNALP), SSF51011 (SUPERFAMILY)	8307.06	8811.42	7043.54	15489.4	3732.84	5519.78	19232.1	10846.8	4054.62	0.96078	0.976558	-0.0103018	0.49395	0.707868	-0.150048	0.612895	1.37958	0.139746
17672	contig01303_1.exp	ATACATTTTTTATGTGTGTGATCTGCAAAGAACCAGAACCAAAATGTCCTATCTAGGAAGAGAATACAGATTCGAAAGAGAAGAAAACTTCGAGGCATTCCTTGCTGCTATCGATGTCGCACCAGAAGACAAAGCCAGGATTGCCCAGTACAAACCTTCACAGAAACTGGAGAGGGATGGTGACGGTTACAGATACACAACAGTATTGCCCCAAAGAACGAAGACTATAACCTTCAAGTCAGGTGTGGAGTTTGATGATGAAATCAAGGAAGGTACTTCGGTAAAAACTACCTTCACTGTAGATGGTGACACAGTAACCCAGGTCATTAAGGACTCCAAGGGCAGAACCGCCACATTCAAGAGGGAGTACTCTGGTGATAAGTTGAAAGTTTCTATCAC…	531	gi|399471|sp|P31416.1|FABP1_MANSERecName: Full=Fatty acid-binding protein 1; Short=FABP 1 >gi|159510|gb|AAA29313.1| fatty acid binding protein 1	P31416	1.6e-28	0.656	P:transport; C:cytoplasm; F:lipid binding; F:transporter activity	0	IPR000463; IPR000566; IPR011038; IPR012674	7826.02	5778.26	9560.5	12875.5	31306.7	16404.7	11407.3	16582.6	20649.9	0.09599	0.38234	-0.41755	0.04243	0.476251	-0.322164	0.558616	0.802811	-0.0953865
13667	contig06169_1.exp	CTGTTTATTTTTCTAAAACTACGTAGGTTTGAAAAAGATTGGTAGCTGGCACATTTATAGAGAAACAATAGTATGAACTAGACTGAGACCCAGAGAGGTGTATACAGGGCATAGTTAAAGCAGTTGGCAAACAATGTTAAATTATAAATAGAAAAGATATGAATGTGGTAAGTAACAATGAAGGAACGAATGCAAAGAACAAAAATGTGTAAAAATTTAAATATGTTAAAGAGACTTGACGGCTGTTTATAAAATGTTTCGAAAGGCATTCAGACGCGAGTTGAAGATATCAATATACATATGTCTATAATTTATTGTCTTCGTCACATTTAATATTCGGACAACAGTGGGGATATGATTTGCTGGTGTCTGATTCGGTGACGTGACACTTGGGGTCCT…	721	gi|56462320|gb|AAV91443.1|putative secreted peptide 30 [Lonomia obliqua]	AAV91443	4.3e-07	0.5475	0	0	SignalP (SIGNALP)	7966.72	5061.18	8315.08	13050	15876.2	1766.96	25440.2	24233.9	19302.9	0.52066	0.695366	-0.157786	0.00177	0.309422	-0.509449	0.0532861	2.24731	0.351663
17959	contig00936_1.exp	TTTTTTTTTTTTTTTATTCACAATATTTACTGAAGTAACAATACTTTGTAACGTACATTTAAAAATATGCAGAAATTAAATACAACATGCATTGTGGGTGTACGCGTATCCGCCACCACTAGTGCGTTACCAGCGCGCGTGATGTACCAGGCAACTACATAAAAAAAATGCATACCTTCACTTATATAAGACACTAGACGCCATCTTTACATGATATTCTGCCTACCGCACATACAGCTATATATCCATAGACAATTATTTGGGGCAATAAGTCACAAACACAATTCCACAGATCATGGAACGTTGTTATCTTTGAAGATGTTTTTTTTAATTGCAAAATCCAATTTCTGAACGCGATCTAAACGTGAGATGGAGACTTGCGTCTCTAAGGCCCCCGGA…	1103	gi|148298796|ref|NP_001091804.1|thioredoxin-like protein [Bombyx mori] >gi|116272511|gb|ABJ97191.1| thioredoxin-like protein [Bombyx mori] >gi|124127033|gb|ABM92269.1| thioredoxin [Bombyx mori]	NP_001091804	2.66e-43	0.845	P:glycerol ether metabolic process; P:cell redox homeostasis; F:electron carrier activity; F:protein disulfide oxidoreductase activity; P:electron transport	0	IPR006662; IPR012335; IPR012336; IPR013766; IPR015467; IPR017936; PTHR10438:SF17 (PANTHER)	479.072	417.568	153.715	261.603	146.923	307.11	324.647	210.699	531.553	0.3701	1.46772	0.166644	0.96983	0.984493	-0.00678755	0.328527	1.49084	0.173431
3861	contig20011_1.r1.exp	TTTTTTTTTTTTGTACATTATTTATTTATTTAAATACAAATAAATATGTCACAATATATTTTAATAATTTTAGTTACATATCGTTACAGCGTTATGTATTTTATAGTGAAACCCAAAAATTATATATATTTTTTTATTTTTATCTTGGCTTAAAGATGAACTAAAATTTTAGTTAATTTTCTCACAAATTACAAATAAAATTTCTAACTAGTAGAAATTATAAAATACAAATTAATATCGTAGCTAATAATTAGCTGGTGATATCCATTTAATATACAAGTACTTAAAGCTACACTTATTAACATACACTTATATAATAAAACTAACCAACACAGCGAATGTAACAACAATGATATTGGACGGTCTTTAATTTTCTCAAAGGCCTTATTATCATCTTAA…	1618	gi|118789328|ref|XP_001237914.1|AGAP008115-PA [Anopheles gambiae str. PEST] >gi|116123166|gb|EAU76347.1| AGAP008115-PA [Anopheles gambiae str. PEST]	XP_001237914	7.51e-06	0.436	0	0	SignalP (SIGNALP), tmhmm (TMHMM)	45451.4	40760.9	39805.7	55762.2	39585.7	34192.7	46851.7	45205.9	43356.6	0.86962	0.972807	-0.0119733	0.19518	0.930611	-0.0312318	0.780181	1.04534	0.0192585
18319	contig00467_1.f1.exp	ATGTTCATACATATAAATGTAATAACAGTAAGTAGGTATGTACGTACTGAACAATGATGTCACACCTGAGTTAGCAGAGAGCAGTTATAAGTAGAATCAAGTTTCAAATAAACACAATAAAATAAGGTCATGTTTAACACGATTTTTTATATAAATATAACAATGTAATTTGATTACAAATTAAAAATTTATTTTATACTTATTACATCTAAAATACATTAGTTTCAGAAACAAGAACTATCCCATAAAACTATCCTGATGAAAAAGCATGTGAAATTTGAAAAAAAAAACCATCTAAATTGCAACTTTTAATATAAATATAATAAAAAACAGTCTATAACTTGTAAACAAATTATTTTGACAGATACTAAGAAAGTGAAGGCCAAATTTTTATGAGTT…	2048	gi|170045511|ref|XP_001850350.1|vitellogenic carboxypeptidase [Culex quinquefasciatus] >gi|167868524|gb|EDS31907.1| vitellogenic carboxypeptidase [Culex quinquefasciatus]	XP_001850350	1.3e-146	0.711	P:proteolysis; F:serine-type carboxypeptidase activity	EC:3.4.16.0	IPR001563; IPR018202; G3DSA:3.40.50.1820 (GENE3D), PTHR11802:SF6 (PANTHER), SignalP (SIGNALP), SSF53474 (SUPERFAMILY)	1615.61	2028.93	1397.22	19114.4	22545.3	21238	19890.7	18897.6	19082.4	4.5505e-05	0.080158	-1.09605	1.0081e-06	0.0871211	-1.05988	0.184142	0.920076	-0.0361764
4209	contig19578_1.f1.exp	AAGCAGTGGTATCAACGCAGAGTACGCGGGGTCGCGCGATCCCCGCTGTTCTGCAAGCTTGTCACATACTTATTCGCTCCTCAAACTTTAAGAAATCAAAAAATGACTCAACCTACGGAAGTCGGTGGTTACAGGCTCGGAAGCCTTATTATTGAGGGCAAAACAAAACAAGTGTACGATCTGCCAGATGTACCAGACCACTGCTTGCTACTTAACAAAGATAGGATCACAGCTGGAGATGGAGTAAAGGCCCACGACTTGGAAGGGAAGGCAGCAATTTCTAACCAAACCAATGCTAAAGTTTTCGACATATTGAAATCTGCCGGTCTCAAAACAGCATACGTTAAATTAGCGTCACCCACAGCATTTGTATCTAAAAAATGCGAAATGATACCAATA…	1745	gi|114051325|ref|NP_001040376.1|phosphoribosylaminoimidazole carboxylase, phosphoribosylaminoimidazole succinocarboxamide synthetase [Bombyx mori] >gi|95102674|gb|ABF51275.1| phosphoribosylaminoimidazole carboxylase [Bombyx mori]	NP_001040376	0	0.864	0	0	IPR000031; IPR001636; IPR013816; IPR018236; G3DSA:3.30.200.20 (GENE3D), PTHR11609:SF2 (PANTHER), SSF56104 (SUPERFAMILY)	6825.39	3351.22	7826.87	1556.25	5247.35	772.816	5845.75	34995.4	855.236	0.14681	2.37625	0.375893	0.50263	0.431775	-0.364742	0.349135	5.50345	0.740635
6562	contig16401_1.exp	GAGGCAAACAGGAAAATAAGGAAATAACAGTGTCGAATTAATAAGCTTAATTAAGTTATTTTTTCGAAAATCTACAAAATGAAGTGTATTTTATTATTGACGTGTAGTTTGTTCTTTGTTCTAAATTGTGAACAGTCAAATGGAGGAATAGTGACTGAATTAATGGATCACGTAGGTAAAAAAGCAGAGAAAGTAACAAACAGTATTACTGGACTTACAGATTTATTGTTATTAAAAAAGAAAAGTAAGGATCAAGTTTCTACTTCAACCCATATACAAGAGACAAATTATGCTGAAGTTACGACAGAGAGAGTAAAAATCAATAATTATCATAATGACTCTAAAGAAAAAGAATACAATATTGATGTCAGATTTTCTTCTGATGACTCAGATAGTGAT…	605	0	0	0	0	0	0	SignalP (SIGNALP)	2767.84	2487.79	533.08	1546.14	4094.67	4313.05	3692.22	3895.37	6359.76	0.28751	0.581554	-0.23541	0.07022	0.41504	-0.38191	0.34156	1.4012	0.1465
5831	contig17374_1.exp	AAAAAAAGAAATCTGTTGTTGACAGGAAAGTTACTGGAGAGAAGAAACGAAAAATTAAAATGCATTCATTTCTGATTTGTACGATTGTGATATTTCTTGCGCATACGCACAAGTCTCAGTACCACCGGGCTACAAAGAAAAATATCCACAATACTATTATTCGAAGCAAGCCCGTCATCCCAGAGATGTGACGTGGGACAAACAAGTGGGTAAAGGAAAAGTCTTCGGTACCCTTGGCAATGACGACCAGGGACTGTTCGGCAAAGGTGGTTACAAGCAAGAAATATTCAATGACAACAGAGGAAAATTAGAAGGGCAAGCTTACGGTACTAGGGTTTTAGGAGCTGATGGTGGTACCAGCAATCTCGGAGGAAGATTAGACTGGTCCAATAAAGATGC…	892	gi|110347794|gb|ABG72699.1|gloverin-like protein [Antheraea mylitta]	ABG72699	1.44e-67	0.809	0	0	SignalP (SIGNALP)	14451.9	6924.17	12688.9	9198.62	9079.09	6138.61	13444.7	15855.9	13779.7	0.26502	1.39517	0.144628	0.27787	0.790732	-0.101971	0.00767838	1.76441	0.246599
18137	contig00714_1.exp	TTATTTGAAATGTATTCCTTAACATACCATGTTAAAAGAGAGAACTGAAATTATAATATATAATTAATATTATTTCTTCTGTTTTTTCTTCTCTGCCTCCTCTTCCTTCTCTTTCTCAATAACAGACACATAAGAATTGATGGTATCAGAGTCTAACATTTGCATAGGCTGACCACGTCTCATTACAGCTATTTCTAGATTCTTTTGTCCAGATTGAACAACTTCAAGGAGAGCCCGAATTGCAAGCTTCACTGCACCTTTTTCTGTAGCGACTTCTTCAGCAGTATAATTTTTTTCCAAAAACTCTCGCACTGTCTTAGCTGACCTACCAGTTGCATTGGCTTTCCATTCATAGTAAATACCTGATGGTTCTGTTTGGAACAAATGAGGTAATCCATC…	885	gi|114052034|ref|NP_001040204.1|proteasome beta-subunit [Bombyx mori] >gi|87248385|gb|ABD36245.1| proteasome beta-subunit [Bombyx mori]	NP_001040204	2.25e-119	0.943	0	0	IPR001353; G3DSA:3.60.20.10 (GENE3D), PTHR11599 (PANTHER), PTHR11599:SF15 (PANTHER), SSF56235 (SUPERFAMILY)	7987.27	10928	8748.77	8653.96	14157.5	14715	13826.6	3646.41	1277.65	0.19683	0.737188	-0.132422	0.49368	1.47536	0.168898	0.21994	0.499667	-0.301319
3643	contig20287_1.f1.exp	GGGGGCACTCATTGCTAATTGTCCGTGTGTGCCGTCCGTCATTGTGACAACGAATTATGGACGTACAATATTTCGTGTCGATTTTTATATTGCTCTGGAGACGGACAGACTCATCAGACGCATATCCTAAGCTATGCTTCCCAGAAGATTTTATGTTTGGTGTGGCAACCGCGTCCTACCAGATCGAAGGGGGATGGAACTTATCAGGCAAAGGTGAAAGCATATGGGATCGTTATACGCATCAGTATCCCGAAAGGGTGTTCGATCACAAGAACGGTGATGTGTCTGACGACTCTTATCACCGGTACAAGGAGGACGTGAAGCTACTGAAGGAATTAGGAGTGAACTTCTATCGCTTCTCTATATCATGGCCCAGAATACTGCCGACTGGATTTATCA…	1687	gi|183979384|dbj|BAG30744.1|similar to CG9701-PA [Papilio xuthus]	BAG30744	0	0.705	P:carbohydrate metabolic process; F:cation binding; F:beta-glucosidase activity	EC:3.2.1.21	IPR001360; IPR013781; IPR017853; IPR018120; PTHR10353:SF8 (PANTHER), SignalP (SIGNALP)	40333.5	13610.5	37559.9	11773	34388.2	39325.3	11310.8	11545	11215.3	0.87532	1.07039	0.0295415	0.08701	2.68567	0.429053	0.113436	0.398555	-0.399512
3851	contig20026_1.exp	TAGTCTTACAGAAATTTTATCAAAACCGCTTCAGTAATTTAGTTTTAAGTCAAAATAACTAATTTTGCCAGAACTGAAGTAGTTTTTTTGTGGAACACAATCTTTAATTATAGAAATGAGCAAACGTGAAATAAAACTAAAAAATTTTTTTTTTTTTTAAGTTTTAAATAAATTCTTTATTTTTTATTCTTTTAATTTCATTACCTACATATGTTCATTGTGTTCTCACTAAACCATTTTACAGTGTTCTCTTTCTAATATTACTGAGTAATTACACTAAACCGTATTCCTTTTCGTATTTTTTTGAGAAATTGTTATCGGGATCATATTTAGCCTTCAATTCATTCCAATAATCTTTTTCATTGCTAATAATATGCGTCAATACTTTTCTAGTGCCAC…	691	gi|122894086|gb|ABM67689.1|chemosensory protein CSP2 [Spodoptera exigua]	ABM67689	4.41e-43	0.818	0	0	IPR005055; SignalP (SIGNALP)	5996.5	2565.54	9989.83	3824.69	6939.79	7611.26	8416.15	10138.2	10373.5	0.98197	1.00958	0.00414272	0.19621	0.641316	-0.192928	0.0560714	1.57424	0.19707
16744	contig02452_1.exp	ATTTGTATGAGTACAAATGAGACGTGTTTTGTGATATAATACATACTCACTATGTATAAAAATATTTTTTAACTTGTTTTATTCCCAACTGCTATGTTTTTATTACATTTTATTTGAGTATATATGTACGTAGATTTTTAATTTGTTACAAAACAAATAATTGTAATGGGGAAAGAACTTAAATTAGTGATTGACAATGATGCGGGCGGCGATGATGCAATGGCAATATTTCTAGCTTTATTGTACGAGAAGCATTTCAATGGACCGAAAGTGGTTGCTCTAACCACTGTAAAGGGAAACACGAAAGAAGAAAACGTGTACATAAACAACCAGAAGATATTAAAAGTAGCAAACAGACAGGATGTACCAATTTACAGAGGATCACAAAATTCTCTAGTA…	1134	gi|156554280|ref|XP_001602139.1|PREDICTED: hypothetical protein [Nasonia vitripennis]	XP_001602139	1.51e-41	0.514	0	0	IPR001910	5661.66	5561	6211.43	5460.82	3780.37	8669.27	3379.7	5672.73	688.362	0.91797	0.973403	-0.0117075	0.15267	1.7898	0.252805	0.251365	0.543861	-0.264512
1889	GME-string_Contig_2333.0	GTAATTGTATCCTGCCGGAGTATCCCGAGAATGGCCAATGGGTGGCGCCCAACGAGAGGTTCGCTAGTCCAGGCAAATCTTACAAGCAGATCTACCTGCAGTACTCCTGCAATATTGGTTATCAGCTCCAGGGAGCCGTGGATGTTACGTGCATCGATGGACAATTCATACAAGAGATACCGAAGTGTGTCCGACTCTGCCATCTAAACCGGCACGCCAGCATCGACTATTACTGCTACTCGGCCAATGGTGTCGACGGCAGACGCCCTTGCAACGACTACGAACCGCAAGGCACCATCGCCAGGCCTCAGTGCAAGGTCAACTACTATTACTACTATGGTGGTGATCCACAACCCATGACGTGCAGCGCGGGAGGCTGGAGCGACTATCCCATATGCT…	451	gi|39655053|gb|AAR29602.1|pattern recognition serine proteinase precursor [Manduca sexta]	AAR29602	3.8e-25	0.459	F:peptidase activity	0	no IPS match	4176.95	7583.29	7953.6	3860.76	3263.33	5065.87	7607.5	9212.44	6902.77	0.12887	1.61722	0.208769	0.38854	0.831011	-0.080393	0.0112932	1.94609	0.289162
2064	GME-string_Contig_1907.0	GGATTTTAAAATGTTTTACTGTGACAAAAAAGAATACTTAATTACAAATAAAAATATACAAAAATTAGGATTTGGGTGGTTGCTTCTTAGCGGCTTCTGCTGCAGCCTCACTCTTTTCAAAGTCCGCAATTAGTTTTTCCACTTCAGTACTAGTGAGTACTCGTATTATAGTCTTGTTATCTTTTCGAGTCAATGTTGCCATTTCCACTTTCTCAGGAGTTAGTTTAGTCATGTCAAGGGTTTTGCTCAGTACTTTGATAGCCAAGGCTTGTGCTTCAGCTAATGTTGTCTCATTCTCTTTATACTCTTGTTTCAGACTTGATACAGCTGCTGCACTATTGTTTCCAATACAGGTGGCTTTCCAGCCACCATAGTTTCCACTAGGATCGGACTGGTAGA…	947	gi|53148461|dbj|BAD52258.1|proteasome alpha 4 subunit [Plutella xylostella]	BAD52258	1.41e-132	0.926	C:proteasome core complex; F:threonine-type endopeptidase activity; P:ubiquitin-dependent protein catabolic process	EC:3.4.25.0	IPR000426; IPR001353; IPR016050; G3DSA:3.60.20.10 (GENE3D), PTHR11599 (PANTHER), PTHR11599:SF13 (PANTHER), SSF56235 (SUPERFAMILY)	642.858	7581.74	853.37	5483.37	7988.29	4842.25	7830.54	2835.54	8697.03	0.28105	0.495687	-0.304793	0.30555	0.468828	-0.328987	0.873639	1.05729	0.0241938
6800	contig16062_1.exp	CCACGCGAGATCAAAGTTCCCGATGCTGCCATTACCACGGCTAACATAGACGGTATAAAGTTCAATGTACTTTACCACATCAGAGTGCTGGCTTATACTAAGTCACAGCAAGGACCATTGTCGGACGCAGCAGGAATCAAACTCATCGATAACGACACAAAAACCTCGTAGAAAAAAAAAAAAAAAAA	188	0	0	0	0	0	0	no IPS match	46812.5	38441.1	51320.9	36765.6	34225.7	39449.5	2566.46	15863.4	42594.3	0.09868	1.23663	0.0922403	0.11126	2.23804	0.349868	0.237399	0.55255	-0.257628
11877	contig08454_1.exp	GTACATATACAGGAGCAGAACGGATTGCCTTAACGCCTTGAGAGAGCGCAACTCCAACATCTGTAATCGAATGCCGTGTCTGCGAGGCATTTGCATACAAACTGTCCAGGACCCTGGCTTCACATGCAAATGCGAGGGCACCGGCTTCTATGGACAGCGTTGTGAAAAAGCATGTCCTTCCGTCGTGCCATTGCGTGGTCTGATCTACCCTCATGAATGCATCGTGATTTGAGATGAAGGACTGAAACGAAATCTCCAAAATTATATTTATTTAGTAACTAATAGTTACTTAATGCTAATTTAATTGTATTTTGCACTTAGTAATTACATTTAAGCGTCAAGGTCGTCAAACACGTCGCAATTTTTTAGATTATAAGTATCTTAAAGGATATTTTATCG…	588	gi|242023903|ref|XP_002432370.1|conserved hypothetical protein [Pediculus humanus corporis] >gi|212517793|gb|EEB19632.1| conserved hypothetical protein [Pediculus humanus corporis]	XP_002432370	2.88e-17	0.597	0	0	IPR000742; IPR006210	7903.11	9477.1	4165.23	11098	13060.1	5257.17	21415.3	4452.76	14596	0.40546	0.732457	-0.135218	0.28984	0.532458	-0.273714	0.53672	1.37561	0.138497
1106	GME-string_Contig_447.0	TTCCAAGCCGCGATCGGACGCCATTACCACGCTACCGGATCGCGAATCTGTCATTATAGCGTCTTTTCTATAATTAATTTTATATTGTCCTAGACATTTCTCTAATTGTGTTTTTAGTTTACAAAAATACATTTCTCTCAAAATGTCTGATGAGAAAAAGGGAGAAAGTGAACACATCAACTTAAAAGTATTAGGTCAAGATAATGCTATTGTCCAATTCAAAATTAAGAAACACACACCTCTCAGGAAGCTGATGAATGCCTACTGTGACAGAGCAGGTCTTTCAATGCAAGTAGTCCGGTTCAGGTTTGACGGCCAGCCTATTAATGAAAATGATACACCTACATCGCTGGAAATGGAAGAGGGTGATACAATAGAGGTTTATCAGCAGCAGACTGG…	829	gi|112983974|ref|NP_001037410.1|ubiquitin-like protein SMT3 [Bombyx mori] >gi|77799098|gb|ABB03695.1| small ubiquitin-like modifier protein [Bombyx mori] >gi|77862436|gb|ABB04499.1| SUMO [Bombyx mori] >gi|87248605|gb|ABD36355.1| ubiquitin-like protein SMT3 [Bombyx mori]	NP_001037410	2.83e-43	0.976	P:protein import into nucleus; P:protein modification process; F:protein binding; P:anterior/posterior pattern formation; P:phagocytosis, engulfment	0	IPR000626; IPR019955; G3DSA:3.10.20.90 (GENE3D), PTHR10562 (PANTHER), SSF54236 (SUPERFAMILY)	5770.16	6783.88	7167.93	10269.7	9684.6	6087.5	7057.05	6213.42	7347.9	0.19957	0.757321	-0.12072	0.6083	0.956524	-0.0193041	0.251871	0.791743	-0.101416
2224	GME-string_Contig_1530.0	ACATTTCGTGGGGATTCATTTTTTAACACATTTGACTTTACTGCTACTTGCCAATTTCTAAATTCTAACCAAACACTCTTCAGAAATAGATAAAACATTGTTTAATAAATCATGGATGACGATATGGTATTTGATCCATCTTTAAAGAAGAAAAAGAAGAAGAAAACTGGTTTTGATATGGACGCAGCACTCGCAGAACAGGGCGAAAGCGCAAGCATGGAGGCACCAGTGGAGACAGGTGACGTAGACGTGCCTGAGGACGATAACCTTGATTTAGACAATTTTGGTAAAAAAAAGAAGAAGAAAAAGAAGACCTTCTTTAATTTGGAAGAGATTGAGAATGCATTGCCCGAAACTCCACCTATTGAAGAACCAGAACCTCAGGAAGTTGAAGATATT…	2880	gi|58392502|ref|XP_319417.2|AGAP010229-PA [Anopheles gambiae str. PEST] >gi|55236443|gb|EAA13946.2| AGAP010229-PA [Anopheles gambiae str. PEST]	XP_319417	1.34e-147	0.769	P:nitrogen compound metabolic process; F:hydrolase activity, acting on carbon-nitrogen (but not peptide) bonds	0	IPR003010; PTHR23088 (PANTHER)	842.329	1540.55	794.87	1051.22	2131.95	863.844	7360.26	2083.58	2081.64	0.56529	0.785207	-0.105016	0.19217	0.275715	-0.559539	0.23898	2.84789	0.454523
3674	contig20248_1.f1.exp	AAGCAGTGGTATCAACGCAGAGTACGCGGGGAGTACGATCACTTGTTTAATTAAAATGGCACAGCGTTATTACAAGGAAATATTGTTATTATCGTGGTACTTACTTGTATTACTGAGAATCTAAGCGTGTTTCATACAACCTTGATTGTGTCATTGTACTACATTGCATCTAAGTTACTAGGTAAAATTCTATCGAAGTCTTGTTTTTAAACATTTAGATCTAACAGCGTTTATTTAGCAATTATTTAGTTAGGTTATTGGTCGTTTGCTCTTAAAATATAATAATATTTTAATTTGTGAGAATGTCGAGTGATTTTGAATATTTCGCGCCATCTTTATTTCTCAATCATGGCGGCGGACCTAACCCGGTTTTAGGTCAAAAAGACAATCGAGAGATCG…	2481	gi|242810643|ref|XP_002485623.1|conserved hypothetical protein [Talaromyces stipitatus ATCC 10500] >gi|218716248|gb|EED15670.1| conserved hypothetical protein [Talaromyces stipitatus ATCC 10500]	XP_002485623	1.47e-54	0.596	F:oxidoreductase activity; F:ferrous iron binding; P:cellular aromatic compound metabolic process; P:electron transport	0	IPR004183; IPR014436; SignalP (SIGNALP)	5639.99	5367.49	39020.8	24694.1	4745.42	2570.14	8515.87	4448.15	30486.7	0.67283	1.56291	0.193934	0.8814	1.15138	0.0612193	0.740048	1.35742	0.132715
890	GME-string_Contig_5001.0	TTTAATAACACAACAACACAGACAGTACATCGATCTGTTCACTTATTTTTGTTATAAAGAAAAGGCACAAAAAACAAAGGACAAACTTTGTATCTACATTCAATATTTACTTAAAAATTTTGTATAGAAACATGTCAAGACCAGTATTAACTTCTCACGTGCTAGATACAAGTACAGGCAGGCCAGCGGCCAGACTATTTGTGGACTTGTTCAAGAAGAAAGACAACTCATGGGCAGCATGGAACAGCACAATGACAAATGCAGATGGTAGAATACAATTCCCGTTCACAAAAGAGTCTATGCCTGAAGGGACGTATAAGTTGCATTTCAAAGTTGGTGATTATTATAAAACGACTGGACAGGAAACTTTGTACCCTTTTGTGGAGATACCATTCGAAA…	560	gi|225719686|gb|ACO15689.1|transthyretin-like protein R09H10.3 precursor [Caligus clemensi]	ACO15689	8.03e-24	0.635	P:transport; F:steroid binding; C:periplasmic space	0	IPR000895; IPR014306; PTHR10395 (PANTHER)	3798.11	3242.19	4149.63	5378.62	84575.1	4890.71	6003.92	43796.4	45763.3	0.35175	0.117982	-0.928185	0.09545	0.117094	-0.931465	0.9939	1.00758	0.00328054
4051	contig19781_1.f1.exp	AAGCAGTGGTATCAACGCAGAGTACGCGGGGAGTTGTTCCGAAGCCGCTGTACGGATTGCACGCATTTCCTATAATAGCTGAATAACTTTTCGTAACTTCAACATGACGTTACGCTGCGTGCTTGCGGTATTGGCTTTAGTTGGGGCCACGTTAGCAGGACAGGAGGTCACCGAACTTAAGGTCGATGTAGTAAGCGTTCCAGAAGGATGCAGCGTAAAGTCGAAGCACGGCGACATGCTTACCATGCATTACACGGGCACCCTCGACGACGGTCACAAGTTCGATTCCAGTTATGATCGCGATCAGCCCTTCACCTTCCAGATTGGTGTTGGTCAAGTCATTAAAGGCTGGGACCAGGGTCTTCTGGACATGTGCGTAGGTGAGAAACGCAAACTGAC…	1773	gi|169234934|ref|NP_001108408.1|FK506-binding protein [Bombyx mori]	NP_001108408	4.21e-106	0.882	0	0	IPR001179; IPR002048; IPR018247; IPR018248; IPR018249; G3DSA:3.10.50.40 (GENE3D), PTHR10516:SF20 (PANTHER), SignalP (SIGNALP), SSF47473 (SUPERFAMILY), SSF54534 (SUPERFAMILY)	2620.6	1087.59	8601.86	4784.58	4095.14	1671.16	1726.56	6790.69	6906.34	0.82464	1.16673	0.0669709	0.73492	0.798132	-0.0979255	0.451992	1.46183	0.164896
5685	contig17576_1.exp	TTTTTTTTTTTTTTTTTTTCCAAAATATGAATATTTATTAAGTATGAATATAAAGATTGTAATAAAAATTTCATTAACAACAACATAAATTTTCTTTTTCCACTTTTATGTAAAACATTTTTTTTTCCATTTGATTCGACTCAAATGTTTTTTGTTTCATTTATTTTAAACCTTCACCAGCATATGCTCCACAGAATAATGGATTCCTATTTATTAAAAGGTAGAATAGAAAAGAGTGATCTGCCTTGAAGGTATATGTGATAGAAGGTACTCCTGCGGTAGTCCCAACAATTGCATTTGCAGCTGCCGCTTCAGTTCCTGTTTCATCTACTTTTATATTGGCCTTCTGTAGTGCAGCCGATACGCCTAGTTTCTCTTGGCTTTTCAGGATTCCACTCA…	1298	gi|226342914|ref|NP_001139719.1|serpin 28 [Bombyx mori] >gi|195972058|gb|ACG61191.1| serpin-28 [Bombyx mori]	NP_001139719	4.5e-72	0.605	F:serine-type endopeptidase inhibitor activity	0	IPR000215; G3DSA:3.30.497.10 (GENE3D)	1350.11	17204	2394.72	221383	6286.98	139450	888.959	4114.67	9451.32	0.14042	0.0570627	-1.24365	0.72323	1.44925	0.161143	0.134197	0.039374	-1.40479
10000	contig11028_1.f1.exp	GGAAGAGAGTCAATGAGCAGCTGCAGGAAAGAAAAAGCTGGTGTAAAGGTGTCAGTTAACGATTTCATTGTCAAAGCAGTGGCAGCAGCATGTAAAAGAGTGCCAGTGGTTAATTCGTACTGGCAAGACACCTTTATTAGACAATTCTCAAACGTTGATGTCAGTGTGGCAGTAGCCACTCCATCTGGCCTAATAACACCGATATTGTTCAACGCCGATTCACGAGGCATCATCGATCTCTCCAAGACGATGAAAGAGCTAGCACAGAAAGCCAAAGATGGAAAACTACAACCACAGGAGTACCAGGGTGGAACTGTTACTGTTTCCAACCTCGGAATGTTTGGTATTACAATGTTCAACGCCATCATTAATCCTCCACAATCGTTAATATTGGCGTGC…	1631	gi|158297231|ref|XP_317493.4|AGAP007975-PA [Anopheles gambiae str. PEST] >gi|157015094|gb|EAA12479.4| AGAP007975-PA [Anopheles gambiae str. PEST]	XP_317493	1.19e-59	0.759	0	0	IPR001078; G3DSA:3.30.559.10 (GENE3D), PTHR23151 (PANTHER), PTHR23151:SF9 (PANTHER), SSF52777 (SUPERFAMILY)	1323.01	1994.45	13925.1	1439.03	683.238	3674.36	2677.86	1789.52	5529.51	0.4141	2.97459	0.473427	0.59989	1.72479	0.236737	0.386531	1.7246	0.23669
18401	contig00362_1.exp	ATTTAAATAATTTGTCTATTATAATGACAATATCGGTTTTAACTGGAACACGGTTCATTTAAGAAAATTATTTTCGTACTTTGTACAATAAATAAGAACTATAACTTATGCAACTTAACGTAGGTACATACTAAGAATATATTTAGTTATACAGAGGACTTTGGTATTATTATTACAAACACATCAAAATAAATTACCAAATAAGGAAAAAGAATTTGCCTTTCGAATCTAACTTAAACAATTTCGTATAAATAAAAATTAATTTAGAATTTTAGGAACTCTTCAACCAAAGCCTTAAAACTAAATAATCTATAATTTACTAACTTGACACGAACTACGATGTTTTATTTACTTCTTTTAAACTCTAACATTATAGATTTAAGTTATACTAAGTATAAT…	1141	0	0	0	0	0	0	no IPS match	15971	16142.9	9234.02	24399.5	16661	14753.5	16746.6	17125.8	17019.4	0.26513	0.740816	-0.13029	0.235	0.812468	-0.090194	0.607898	0.91181	-0.0400956
6281	contig16772_1.exp	ACACTAAAGAAACTGGAAAGGAACCGGCTAATGAAGACCTTACCGGTCTCTCTGGTCCTTCACCGGTCCCTTCCAATCCAGTTTCCATTTCTGGAGCTCCAAATAGAGGTAATGCTGACTTCACTCCAGAAGCGGCCCAAGTGGCCCATAGTCCTAAGCCTCCAGCACACATTAATATTAAGCCAAGCCCAAACATCCATCAGCCCAGGAAGTAGATACCCGAGGAACCTATAAGAAAGGCATATCACCATCATCAAACAGTTTGTATTGAGTGCGAACCTTCTTTTATTCTCATGATTTTTACTGTACCAGTATACAGCATGTCTAGTATTTTTTCATCACTTGAAATACTTAAATTTTTATATAATGTTTTATTTTTCTTTAAA	386	gi|218505765|ref|NP_001136228.1|death-related protein [Bombyx mori] >gi|212989183|gb|ACJ38715.1| death-related protein [Bombyx mori]	NP_001136228	4.05e-19	0.737	0	0	SignalP (SIGNALP)	8969.44	2445.91	5857.55	10360.5	19633.6	13835.7	2445.38	5815.21	5278.94	0.0549	0.39409	-0.404405	0.59448	1.27574	0.105762	0.0253073	0.308911	-0.510167
2354	GME-string_Contig_1207.0	TACCGGTATATAAATTAACTTTTATTACAAATGTTAGTAAATTTCATAAATAAAACTCTGTCAAATTTATATTTACGTAATATGCATATTACGACACCTTACATCCTATTAAATACTGTTCTTAAATTATAGATCACAAGCGTAATTTGAGCCACCCAATCCGGGATTTGGTGTAGGGCATCATAAATTAGAAATAGCCTTACTTGAAGTTTAGAAGCACTTCCTGTGCACAATTGATGGGCCAGACTCATCGTATTCTTGTTTCGAGATCCACATCTGCTGGAATGTCGAGAGGGACGCGAGGATCGATCCACCGATCCATACGGAGTACTTCCTCTCTGGTGGGGCAATGATCTTGATTTTCATTGTGGATGGAGCTAGGGCAGTGATTTCCTTCTG…	1000	gi|192763882|gb|ACF05615.1|actin 3 [Bombyx mandarina]	ACF05615	8.16e-136	0.997	C:cytoskeleton; C:cytoplasm; F:ATP binding; F:structural molecule activity; F:protein binding	0	IPR004000; G3DSA:3.30.420.40 (GENE3D), SignalP (SIGNALP), SSF53067 (SUPERFAMILY)	1687.55	1863.4	2647.17	1644.92	589.328	1399.26	1232.8	1724.25	1559.97	0.12046	1.70582	0.231934	0.16317	1.37217	0.137408	0.447572	1.24316	0.0945264
268	GME-string_Contig_6530.0	AACGTACTACATTAAAATAACCTATGCATTTCGCGCCTAACTCAAAATGGCCGCTACGAACAAAATGGCGGATAAACTGTTAAATAGTCGTATATGTGCTGCTTCAGCCAAGGCAGGAATTTCGCTAAATCTGTAAATACTATGTAGTGTTTAGGATCGCACCGGCGTTCGTTGTTTCTTGCTACGGACAACGAGACGAGACCTCTAAGGAACCAAACGTCATTGTATTTGAAGACCATGCCACCGCCGCTGTCTCCGTTACAAACCGACGCACTTTGTACAGATCTGGATTGGTCATTGTAGACACCATTTCCTGTATCCAGCGCAGTAAGAGTAATCCGACGTGTACCGCGAGAAAAATTCGCTATATGATTTTATGCAAGTCAGCTCGTCTACTAC…	1170	gi|56418419|gb|AAV91017.1|hemolymph proteinase 19 [Manduca sexta]	AAV91017	2.08e-113	0.637	P:proteolysis; F:serine-type endopeptidase activity	EC:3.4.21.0	no IPS match	20871.6	21058.4	22316.3	9930.13	14657.7	22876.8	21261.4	8675.14	30770.9	0.21592	1.35356	0.131478	0.86306	1.05829	0.0246057	0.584568	1.27901	0.106873
17735	contig01226_1.r1.exp	GATATAATATCACAGATAAACACACATCCGATGCTGGTAGTTCCTGCTCAATTGATTTATACAATGCAATCGAACGATGTCCAAAGAATATCAAATGCGATTCATGACAGATATTTCAATGGAACTGTGAATATGGATGACTTCGTAAGACTGTGTTCTGATAGCAATTTCGTATATCCTGCTATAAAATTAGCCACAACTAGGGCCAGTATTGGAGGAGCTCCTGTATTTCTCTATCAGTTTTCCTATCATAATGACCACAGTGTTATAAAAGAAGGTCTTGGAATAAGCTTTAAGGGAGTAGGACATATAGAAAGAACTTAACATACATTTTTCGATCTAATTCAATTTTGGGCAGGGAAAGTTATATTTCCAAAGATTACCAAGAGCCCATGAAAG…	1702	gi|73921301|gb|AAG42021.2|AF327882_1juvenile hormone esterase precursor [Manduca sexta]	AAG42021	5.29e-38	0.615	F:juvenile-hormone esterase activity	EC:3.1.1.59	IPR002018; PTHR11559:SF25 (PANTHER), SSF53474 (SUPERFAMILY)	2308.24	13806.4	3914.21	16531.5	13529.8	13675.8	6370.86	13972.1	6110.71	0.1012	0.457938	-0.339194	0.65363	0.757128	-0.120831	0.104889	0.604835	-0.218363
4958	contig18511_1.exp	ATAGACTCTTTTTCTAATTTTATTTTCTCTGCATCTGCCTTATCTCTTTCTAACTGTGATAATTGTTCAGCCATTTCATTTCGCTTTTTATTTCCTTTCTCTATGAGTTCTTGTCTTAAATGACTACCAGCTTTATGTAGCTCTGCTAACCTCTGTGCCTCGGCTCTTGCTTCTTTTCCAAGTTCCTCACATGTATTTGCACAGGAATTAGGTACGGCATACTCATCAGTACCATCGCAACAATCGCAAACTCCGTCGTTGACCCGGGAACTTGGAATATTTTGGGGCCGATGACCAGCATTTGTACAATGAAATATACCGTTTAGACAAGCCGATGTACCTGGCTCGTCGCTTCCGTCGAAGCAGTCACAGTAATCGTCATTCACATAACTAAAAGGT…	688	gi|242015614|ref|XP_002428448.1|glucosidase 2 subunit beta precursor, putative [Pediculus humanus corporis] >gi|212513060|gb|EEB15710.1| glucosidase 2 subunit beta precursor, putative [Pediculus humanus corporis]	XP_002428448	1.23e-53	0.71	0	0	tmhmm (TMHMM)	7589.91	3926.77	29168.7	37746.7	48733.4	4265.68	57218	46126	56513	0.34281	0.448345	-0.348388	0.0101	0.254511	-0.594293	0.171468	1.76159	0.245905
1980	GME-string_Contig_208.0	ACTTGTTATTCAAGTCTAATATTTTGTCTGAGACGCTCATATTTATGTTGAATTTGCTGCCATATTATTAAAAGACTTTTTAAAATTAATAGTGAACTTCTGTGAAAATTTACATAATAACAAAAATTCACAATTTGTAAGTTGAAAGTGCAAATCAATATGTACATAGTATTATTTATTTTGAAGTTATTTATTGCAGTTGATGTTCTACAAGTTGCAACAACACAGAAAGTATCAAGATTCAAACGGCAAGACGAAGGATGGAATTGGAGTTATATTGATTCGCTAGAGACAACGTCTAATAGTAATTTCAATGGAAGACAGATAATTTCAACCGAAGCAACAACCACAACTGCACCGACCACAACCCTACCACCGAATCCATGCAACGACCCGCCA…	1363	gi|56418399|gb|AAV91007.1|hemolymph proteinase 9 [Manduca sexta]	AAV91007	1.05e-103	0.556	P:proteolysis; F:serine-type endopeptidase activity	EC:3.4.21.0	IPR001254; IPR001314; IPR009003; IPR018114; G3DSA:2.40.10.10 (GENE3D), PTHR19355 (PANTHER), PTHR19355:SF174 (PANTHER), SignalP (SIGNALP)	1119.11	988.866	1043.82	1157.43	1205.7	1497.83	883.581	1069.55	1508.47	0.10425	0.816324	-0.0881373	0.61394	0.9105	-0.0407202	0.566929	0.896567	-0.0474171
6427	contig16582_1.exp	AATGAAGTTTGTACTTGTGGTTTGCTGTTTGGTGGCAGCGGTGGTGGCCCGTCCCAGCGACAAATACACTGACAAGTATGACAATTTGGACATTCAAGAAATCCTCGAAAACAAACGCCTGTTGGAAGCGTACGTTAATTGTATATTGGATAAGGGTAAATGCACAGCTGAAGGAAAAGAATTAAAAG	188	gi|2443450|gb|AAC47827.1|olfactory protein [Cactoblastis cactorum]	AAC47827	3.88e-17	0.925	0	0	no IPS match	2295.87	1989.5	245.59	2601.11	1300.14	1209.83	1893.97	1271.37	2762.17	0.8166	0.886499	-0.0523218	0.5786	0.764396	-0.116682	0.685072	1.15974	0.06436
13330	contig06594_1.exp	AAGGCAGATCTTTGAGGTGACTTAAGGAAAGGTAAAAAAGACTGTACGCATCAGCCCACTTGCAGACTGAAGGATGGAAGCTAAGTGGATCCGATTTCACTGAATCCTCGTTAGCTGTGGACTGTAACCGGTCTTGTTTATTCCGTGTCCATCGCCACTGCTACTTGTGGGTCCCTCTCGTCCCCCGTGGGGTCCCTGTCTGCCCCCGATGCCCCAGCGTCGCCAGTAGCAGTGCCGCCTCCACGTCTCTCTTCACCCTCCACCAGAGACAAGAACCGAGTCAGTTCAGCCTCCTCGCAAATCTGCAGGGGCGTTTTAGGGCCAACAATCGCTATTGACACATTCTTTGTGTTAAGATCCACTTCATTCGGCAGTGTATCTCTTAAAGCCCTCAGACCA…	458	gi|66530404|ref|XP_625032.1|PREDICTED: similar to Proteasome subunit alpha type 1 (Proteasome component C2) (Macropain subunit C2) (Multicatalytic endopeptidase complex subunit C2) (Proteasome nu chain) [Apis mellifera]	XP_625032	3.42e-18	0.682	0	0	no IPS match	3103.7	1973.91	19354.3	18652	494.844	3540.44	2568.12	1838.73	764.676	0.94513	1.0769	0.0321757	0.31846	4.72431	0.674339	0.35893	0.227949	-0.642163
4161	contig19642_1.exp	ATTATAACAAAGTGAACCCTGAATGTAACCGAAGAAGGTGCATTTCATGCTGATGAAATTGGATATTTATTCGATTTATCATTTCTTCCTGAAGATAATCCAGAAGACTTGGTTATCGTAGAACAAATGACAACAATGTGGGCAAATTTTGCTAAGTATAGTGACCCCACACCCGCCACATCAGAACTATTGCCAGTCAAATGGACTCCCCTAACAAAAGATAAGTGGTATTATTTAAATATAGATTCAAAACTGGCCATGGGA	264	gi|182509208|ref|NP_001116815.1|carboxylesterase CarE-11 [Bombyx mori] >gi|170284254|gb|ACB12415.1| carboxylesterase CarE-11 [Bombyx mori]	NP_001116815	2.17e-20	0.661	0	0	no IPS match	1115.39	3395.74	660.87	3204.66	2314.06	1802.24	1191.93	3185.25	806.921	0.48853	0.706465	-0.150909	0.9973	0.997665	-0.00101518	0.445857	0.708118	-0.149894
14077	contig05648_1.exp	CGCTATTCTTCTAATGGATTTGCCTGTTTGAATGCTTCTACCTATTATCGCAACCTTAAACCGTGATGTAGGCCAAAGCAAAGCATCGGTTGTATACATATCTCTACTGATTTTGTTAAGTGGTATTTCTTTAATTATATTTTCATTCATATCTAGTATCTGTATTTTTATTATTACGTTACGATTAGAATCAGTAACAGATACAGTTAAGTGAC	215	0	0	0	0	0	0	SignalP (SIGNALP), tmhmm (TMHMM)	12969.6	8424.26	7547.32	34259.6	35940.6	28533	25198.4	22558	23036.7	0.00115	0.293125	-0.532947	0.00171	0.408814	-0.388474	0.0174614	0.717013	-0.144473
17788	contig01151_1.exp	ATAGAAGTATAAATTTGATACACACGTACTTAAACTGTCTTTAAATTATTATTTATTTTGAATCCCTTTAAAATGGCATCAAGAGTCGCAGTTGTAACCGGAGCCAATAAAGGCATTGGTTTCGCTATAGTCCGTGGTCTTTGTAAAGGTTTCGATGGTACCGTTTACCTGACCTCCCGAAACGAAGAACTTGGAAAGAATGCTGTCGCAGCTCTTCAGCAAGAAGGTTTAAATCCTAATTACCATCAATTAGACATCACGGTGCCGTCAAGCATTGAAGCATTTCGTGATTATATCAAAGAAAAATATGGAGGCATAGATATTTTGGTTAACAACGCTGCTATAGCTTTTAAAAATAACGCGACTGAACCGGTGTCGGTGCAAGCAGAACAAACGCTG…	1131	gi|91083531|ref|XP_973193.1|PREDICTED: similar to predicted protein [Tribolium castaneum]	XP_973193	3.54e-83	0.699	0	0	IPR002198; IPR002347; IPR016040; PTHR19410:SF19 (PANTHER)	3269.43	4010.36	6797.21	1295.76	1747.49	1287.13	5338.72	814.924	5694.97	0.04013	3.25075	0.511984	0.71615	1.18807	0.0748427	0.187455	2.73616	0.437141
5254	contig18129_1.exp	GGTAGCGAATGAAATTGCTTGTTTTTTAAAATGTGCGCTTTATATTAGTATTTATTTTCGAAAAAGTAAACATTTATTAAATTGAAACAAATAAAATACAATTTTGGTAAACAAACTTTATATGAGCTTTTGATTATATTGCATTTTAATTAACTATTTATATTGTTTTTAATTTCAATAGAACGTGCCCTACATAAAAATAATATTTTTTTTAAAGAAAGTTTTAATTATATATTCTGTGTAATGCTCAATTGTAACGAAGATGCACACATCAAAATATTATTTAGTGTTGTTGAATGTTTTATTCTGTGTTCGCGGGCAAATTAGTGATGTCAGTGGAAATGATGTAGCGAATGAGCACTCTTTGGAGTTGACCCAGTCCTTGAACTTGGCACGTCA…	1395	gi|170037088|ref|XP_001846392.1|chondroitin 4-sulfotransferase [Culex quinquefasciatus] >gi|167880099|gb|EDS43482.1| chondroitin 4-sulfotransferase [Culex quinquefasciatus]	XP_001846392	1.59e-86	0.678	0	0	IPR005331; IPR018011; PTHR12137:SF8 (PANTHER), SignalP (SIGNALP)	5153.3	7955.04	11812.5	13559.3	14273.8	11390.2	14705.5	6079.79	13772.2	0.08736	0.635358	-0.196981	0.39141	0.721141	-0.14198	0.616332	0.881046	-0.0550016
2763	contig21671_1.exp	GGGGAGATGCGTCTTGATCATCGTTTTATCACATCGCGTTTTTTGTGTACTATAAGAGAAACAATGAAGTTAATAATACCAATCGTAACTGTGATTTTTTTTAACTTAGTAAGTGCCGGTCGTATACGAGGTTACGATTACAAATTTGAAGATGCGGATAAAACTCCTGCAGTTCAATATAATTTAGATGATGCTCCAAAATTATTTCAAGAGTTCATACAAACATATGGAAGGAAATATAATACTCAAGAAGAATACACGAACCGCTATAAAAACTTTTATAATAATTTGATTGAAATCAACAAACTGAACTCGCAAAAGTCATCTGCTACTTTCGGTATCAACATGTTTGCAGATCTAGCAGTTGGTGAAGATCCAACAGTGGCGTTTAGTTTGAGC…	556	gi|46309423|ref|YP_006313.1|ORF31 [Agrotis segetum granulovirus] >gi|46200640|gb|AAS82707.1| ORF31 [Agrotis segetum granulovirus]	YP_006313	4.2e-09	0.597	P:proteolysis; F:cysteine-type endopeptidase activity	EC:3.4.22.0	IPR013128; IPR013201; G3DSA:3.90.70.10 (GENE3D), PTHR12411:SF12 (PANTHER), SignalP (SIGNALP), SSF54001 (SUPERFAMILY)	7947.85	4938.88	3326.27	39285.7	33345.9	12237.8	9781.06	4495.67	10351.5	0.05131	0.191035	-0.718887	0.29036	0.658309	-0.18157	0.0755006	0.29019	-0.537318
17839	contig01084_1.exp	ATCGGAATCCGATGTGAAGTTAAAAGTCCGTGTACCGGTCGTTAGTACGAGCGACTGCGCCAATGTGTTCAGCAGAGTGAGTCGTCAAATCACCAATAATCAAATGTGCGCGGGCGGCGTCTCCGGACAAGACT	134	gi|25989211|gb|AAL31707.1|prophenoloxidase activating factor 3 [Bombyx mori]	AAL31707	2.01e-10	0.728	P:proteolysis; F:serine-type endopeptidase activity	EC:3.4.21.0	no IPS match	4917.09	4609.46	4825.69	7670.41	7152.33	6170.44	11317.1	9132.44	9802.36	0.00788	0.683662	-0.165159	0.00125	0.474424	-0.323833	0.016843	1.44103	0.158674
2721	contig21725_1.exp	TCTGGTCAGATAATATTTGAAGAAGACTTCGGCACGCTTAAGGAAGACGTATGGCAAATCGAGCAGTATATACCCACTGAGGATCCTGCTTACCCATTTGTATCATACCAACGGTCAGCTGTATCAGTGGCAAACATGGCTCTTCACATCGCAGCTAAGTTGCAGCAAACAGAACCAGGGTTCACTAGCTCCTCGCTATATACTTTTACTTTGGATCTCACTGATGGATGTACGGGCCAAATGTGTAAAAAGCAACCTTCAGGAGCTGACATTCTTCCACCTGTCATATCCGGTCGTATAACAAGCAAAAATTTTGCTTTTAAATATGGAACCGTGATAGTTAGAGCAAAGATGCCCAAAGGAGACTGGCTGTATCCAGAAATATTATTACAACCATTG…	1123	gi|208972535|gb|ACI32828.1|beta-1,3-glucan recognition protein 3 [Helicoverpa armigera]	ACI32828	1.85e-102	0.639	C:extracellular region; F:bacterial binding; P:regulation of innate immune response	0	IPR008985; IPR013320; PTHR10963 (PANTHER), PTHR10963:SF4 (PANTHER)	13286.4	10198.9	12947.7	6012.46	13408.3	18358.9	25601.4	23424.6	24392	0.90972	0.964353	-0.0157641	0.00045	0.49624	-0.304308	0.0310333	1.94332	0.288544
1244	GME-string_Contig_4081.0	GAGGTTAAAGTAATCCTGTATTATTATTATTCTATATACACTACATTAAAAACAAATATCCTTATCATATAAATATTGTAATAATGTCAAATACTTAATAATTTATTTAAAGTGGTTTAAGACAACAATCAAACTTAATTATTGTGTATATGATATTAGTATCATACAATGATGGTGTTATTATCCATACTGTCCACTGTTGAACATAGGCCTTCCTCTTGGGAGAGTTTTGTTCGATTCTTAAAATAGAATACAGCATATTTTCCTATATAAAAAAACTAAGTAGCATCTAGCAGCATAATTTAAAATACTAAACTTCACAGTTTATAGTATGGCCCAACTGAAAGTTGCACCTCAAATATAATTAGTATGATTAAATGACCCAGAAGGAATATAGTA…	1361	gi|91089541|ref|XP_971419.1|PREDICTED: similar to CG11577 CG11577-PA [Tribolium castaneum]	XP_971419	4.03e-71	0.783	0	0	PTHR15382 (PANTHER), SignalP (SIGNALP)	7642.14	8109.26	8824.12	7881.01	16726.9	16776.7	8388.32	8940.08	3836.09	0.13294	0.593832	-0.226336	0.52944	1.16117	0.0648949	0.11614	0.51141	-0.291231
683	GME-string_Contig_5500.0	GGCCGCGCTCTCCAAGCGTCCGTGCTTCGCGCTTGGGCTGGCAAACCTGAGAATGTTCTCGCTGGCCAGCAGGAACTGCTCAAGCGTGCCAAGGCAAATGGTCTAGCATCTATTGCCAAATACCAGGCCGGATCTATTCCCTCTTTAGCAGCTAGCAAGTCTAACTTTGTGAAAGCGCATGCTTATTAATAAACTTAATAATTCGATCTTAAACTCTGATTAGTAACACGCAAATTAATAATAAAATAATGCTAACTTCTTTGTAACAGACATTTCTTTGATCAAATCTTTGTGAGGATTTACTTGCGTTAACTCACATTAACTCGTTAAATTACACTCAACAAAAATGCAGCTTCTTATTTAAAAAAAAAAAGAAAGCTGTACATAAATTTCATCATA…	423	gi|45330818|dbj|BAD12426.1|fructose 1,6-bisphosphate aldolase [Antheraea yamamai]	BAD12426	1.04e-22	0.808	P:glycolysis; F:fructose-bisphosphate aldolase activity; P:fructose metabolic process; P:mannose metabolic process; P:inositol metabolic process; P:gluconeogenesis; P:pentose-phosphate shunt; P:carbon utilization	EC:4.1.2.13	SignalP (SIGNALP)	23346.2	10968.9	27151.4	5607.99	23506.3	15348.1	26267.5	25627.2	27797.8	0.4703	1.38244	0.140646	0.28509	0.771296	-0.112779	0.0874007	1.79236	0.253425
17408	contig01633_1.exp	TTTTTTTTTTTTTTTTGAGGAAATAACATTTATTATAAAACGGAATAAAAAATACAGAAGTATAATTGACAATTGTATAATAATTACAAAATTGAAATTAAAAAATATTATGTCAGTGGACCGCTACAGCGGAATAACGTTTTATAACAAGTTTACCACATTACATTATTATGTTAATATAAATCAACAATCAAATTAAGCATTGATAAAAGAACAAAGAGTATACAAATATAAATTGTACTTAAAAGTAGGAATGCTTCCCGTACATAATGTATTATGCATTTACGAGTATTTTGTCTTCAGTTCACTTGGGTAGCTTACTAACCTCGTACAAATAGGCGGCAAAGAGTTTTATCCCTTCAATATAGTTCCGCACGTTGATCTTTTCATTCTGCGAGT…	910	gi|195475698|ref|XP_002090121.1|GE20538 [Drosophila yakuba] >gi|194176222|gb|EDW89833.1| GE20538 [Drosophila yakuba]	XP_002090121	4.77e-74	0.806	F:protein dimerization activity; P:proteolysis	0	IPR002933; IPR011650; G3DSA:3.40.630.10 (GENE3D), PTHR11014 (PANTHER), PTHR11014:SF15 (PANTHER), SSF53187 (SUPERFAMILY)	5783.05	9800.36	1351.63	10040	8246.73	562.144	12178.5	8095.8	8740.6	0.87467	0.898467	-0.046498	0.21689	0.583666	-0.233835	0.345436	1.53935	0.187337
13344	contig06576_1.exp	ATCACCAATGAGACGCTCACCATCTTGAGTGAATGCCACATATGAGGGTGTGATCCGGTTGCCCTGGTCATTGGCAATGATTTCCACACGGCCATTCTTGTATACACCAACACATGAATACGTGGTACCCAAGTCGATACCGATCACGGTGCCGATGTCCTTGTCTTTCTCCTTCTTGTCGTCGGCGTAC	190	gi|112984012|ref|NP_001036837.1|heat shock 70 kD protein cognate [Bombyx mori] >gi|3426021|dbj|BAA32395.1| heat shock 70 kD protein cognate [Bombyx mori] >gi|219810306|gb|ACL36369.1| heat shock protein 70 [Bombyx mori] >gi|219810308|gb|ACL36370.1| heat shock protein 70 [Bombyx mori]	NP_001036837	1.28e-28	0.982	F:ATP binding; P:response to stress; C:endoplasmic reticulum lumen	0	no IPS match	745.573	5565.06	3731.02	8929.32	1596.8	704.398	2843.96	1075.12	1910.89	0.89996	0.894139	-0.0485947	0.40072	1.72242	0.236139	0.534987	0.519118	-0.284734
7286	contig15438_1.exp	TTTTATATGAAATTACTTTATTGAACATGTAAAATCCGTATTGACATGAGGAATGCTAATTCTCATTTACAAAATAACACAAATGTAAAATTTGAGAGACAAATCACATCGAAAACCTACCTAGTAACTAACTAAAAATACAACATACACATCAATTTCCTATATTTAAATTGCCCAGCATGATACACAGATCATACTGCCGGTTTTCTTAGTAGCTAAGTTTGGTACCATTAGCAGTATTGAAATTTACAATCAGAAGAGGTAGGTTTAATTAACAGTAAGCCATTATATTTCATGAAATCGTCTCTAATTTTACATGTGAGTATAGTTTGACCAAAACTGTTATGTCAAAGAACGCACACACTTAATCAGTACACAGAAATTACATTTATGGCAACT…	1408	gi|151301198|ref|NP_001093087.1|mobility group protein 1B [Bombyx mori] >gi|95102634|gb|ABF51255.1| mobility group protein 1B [Bombyx mori]	NP_001093087	2.98e-24	0.888	P:dendrite morphogenesis; F:DNA bending activity; P:muscle organ development; P:establishment or maintenance of chromatin architecture; F:AT DNA binding; P:regulation of transcription, DNA-dependent	0	tmhmm (TMHMM)	2957.26	11755.3	10169.1	3600.87	4449.34	13132.2	7476.53	14325.1	6554.17	0.77728	1.17464	0.0699042	0.76703	0.87748	-0.0567627	0.573831	1.33865	0.126667
8387	contig14020_1.exp	TAGACAACATGCACACGGCGCGCTGTACCTTGGCGAGGTCGCCACCGGGCACCACGGTAGGTGGCTGGTAGTTGATGCCGACCTTGAAACCGGTAGGACACCAGTCCACGAACTGGATGGTGCGCTTGGTCTTGATGGTGGCGATGGCAGCGTTCACGTCCTTGGGGACGACGTCACCACGGTACAACATGCAGCAGGCCATGTATTTACCATGGCGAGGGTCGCATTTCACCATC	236	gi|238667031|emb|CAZ37422.1|tubulin alpha chain, putative [Schistosoma mansoni]	CAZ37422	8.45e-41	1	P:microtubule-based movement; C:protein complex; F:GTP binding; P:protein polymerization; F:GTPase activity; F:structural molecule activity; C:microtubule	EC:3.6.5.1; EC:3.6.5.2; EC:3.6.5.3; EC:3.6.5.4	no IPS match	3944.65	556.833	4258.13	1953.19	3123.34	3471.93	4673.89	1816.19	2013.06	0.95849	1.0247	0.010597	0.95731	1.03016	0.012906	0.988995	0.994698	-0.00230894
17850	contig01069_1.f1.exp	TTTTTTTTTTTTTTTTTTTTTTTTTCGTAGTGCAAGATCTATAATAATTTGACCGTTTTGTTAATTCTGAAAGATAATATTTCATATCATTATTAAGTGCAGCAATTTTGTTCTCTAAATCATCCAACTGTTTCTTATGACTGTTATACATATTTTCCATACTTTCAAGTTGGTTTAATTGGTCGTGTGTGACTGCGGTTAGATTTGCTGCCCGATCAAACAATCGTTGTGCTCGATCTCTAGAGTTTGATGTTTGCTTTGCACGTTCTGCTAGAGCCGAATTTGTTTTTTGAAACTCCCGTCTTAGTTGACTCGCTTTTTGTTCAGCGCCTTCAGCTCTATTAACAACGTCGTTAGATTCATTTTTCACTTGTTCAGCATCCCTTTCGATTATAGATA…	1926	gi|12657593|dbj|BAB21565.1|laminin [Bombyx mori]	BAB21565	0	0.581	C:basement membrane; P:embryonic morphogenesis; P:organ morphogenesis; P:tissue development	0	PD936484 (PRODOM), PTHR10574 (PANTHER), PTHR10574:SF35 (PANTHER)	58402.9	33653.1	43715.4	22541.6	66220.3	67466.5	15650.1	20995.5	58715.6	0.69936	0.869057	-0.0609516	0.42946	1.42376	0.153437	0.368741	0.610396	-0.214388
8883	contig12861_1.exp	AGACAGCAATACCTTCAGCCAACCGTCTGCGACAGGCATTCTTAGATGGGAAACAGCTGGTCAATGACACGTTTACAGCAGATGGACTGGGGAAGTTGTATGGTGATTCACTTATTGGATTTGGTGTACATAGAATGGCCAA	142	gi|189181680|ref|NP_001121191.1|carboxylesterase CarE-12 [Bombyx mori] >gi|187372908|gb|ACD03181.1| carboxylesterase CarE-12 [Bombyx mori]	NP_001121191	7.58e-10	0.72	F:hydrolase activity	0	no IPS match	122764	92854.6	82788.7	77938	134957	76881.4	101107	104493	102921	0.90498	1.02978	0.012746	0.79343	0.96722	-0.0144749	0.761292	1.06468	0.0272209
6179	contig16909_1.exp	CAACGCAGAGTACGCGGGGGCATACCAGTTGTTTAAATTGAACCAACCTATAGGTTATTTGTGGCCAACATTTTAATTAATAACGCCGTGACGGGTACATATCTAAAATGCGGCTCGTTGCGTTCACAATCACATTTTTAATGATAGCAGAAGGGTATGCGGACAGCTCGGATTGTCTTTTGGAATTAGAAGGGTCTTACGCGAATTTCAACATCGGCCAAATGTGTAAAAATTTGGGATATGACGAACCGTCTGCGCCGCTGTTACATGGGAAACAATTTGTAGAGATAGAAACCAGGAACATCCCCAATCACATGTTTATGGGTGTCGATTTGATCTGCCACTATTTAGGATTTACGAAAAAACAGCAAGGTTACCACCGCCAACAATG	391	0	0	0	0	0	0	no IPS match	4034.82	1404.51	1822.55	6302.71	1796.66	686.926	412.071	3305.6	3667.53	0.80247	0.826502	-0.0827561	0.97655	0.983302	-0.00731287	0.82703	0.840537	-0.0754433
2912	contig21473_1.exp	TTGATAGTTGACATATGACTCGGTATTGAAGATTCTTTAAATATACAGTTATTTTCTTTAACATTTTATTACTTTTTTCACTTTTTCCTTAAACAAGAAATGTAAGTTATGCTGCGCGTTTTACTCAGATCTTTTATAATATTTAAGAAAACAGTGCCTCTAAATAGAAATATTCGCTTGCAGTTACAGCATCCATTCACAACAGCGCAAATTTGGCGAGCCATGGAAGACAAGGAAGCATTGAAGAAACGTTTAACACCTTTACAGTATCATGTGACACAGGAGGCCGGCACGGAAAGGCCCTTTACAGGATGCTACAACAAATTCTATGAAGAGGGCCTGTATGTTTGTATAGTGTGCAGACAAGAGCTATTCACTTCAAATACAAAATTTGATTCT…	1126	gi|195390055|ref|XP_002053684.1|GJ24030 [Drosophila virilis] >gi|194151770|gb|EDW67204.1| GJ24030 [Drosophila virilis]	XP_002053684	2.91e-53	0.87	0	0	IPR002579; IPR011057; PTHR10173 (PANTHER), SignalP (SIGNALP)	1007.29	638.507	2137.11	1186.91	888.018	1554.97	2408	1759.52	810.869	0.92216	1.04215	0.0179314	0.57114	0.759866	-0.119263	0.421408	1.3715	0.137194
16478	contig02769_1.f1.exp	ATGTAACTTCAGAAATAAGTAGTAATATTAATTCAACAGACGGTTCTAGCTCAAGTGTAATTGACGTCGATTCCAACAACTCTGTTACATCTGGTGTTTCATCTACAACTGGTGGTTCATCGGATAATGCAGCAACCAGTAATGATGTAACTTCCGAAATAAATAGCAGTACTAATTCAGCTGACGATTCTAGCTCAAATGTTCTAGATGTTGATTCCAACAATGCCGCCTCATCTAGTGTCGAATCTACAACTGGTAGTTCATCGGAAAATGCAGCAACCAGTACTAACGTAACTTCTGAAATAAGTAGTAATGCTAATTCATCTGACGATTCTGGCTCAAATGTTCTTAATATCGATTCCAATAACGCTGCTACATCTAGTGTTACATCTACAGAAA…	1696	gi|116618385|ref|YP_818756.1|hypothetical protein LEUM_1286 [Leuconostoc mesenteroides subsp. mesenteroides ATCC 8293] >gi|116097232|gb|ABJ62383.1| hypothetical protein LEUM_1286 [Leuconostoc mesenteroides subsp. mesenteroides ATCC 8293]	YP_818756	5.51e-07	0.467	F:calcium ion binding; C:membrane; F:sugar binding	0	SignalP (SIGNALP), tmhmm (TMHMM)	9399.06	2907.32	15178	9158.09	8442.42	2318.04	29306	40719.5	8929.37	0.57674	1.37984	0.139828	0.15976	0.348102	-0.458293	0.108321	3.96389	0.598121
6553	contig16413_1.exp	AAGCAGTGGTATCAACGCAGAGTACGCGGGGGGGGCTTCAAGAATGAATTGATGGTCAAGGATTTTGGAACTGGCCAGTGGAATGGCGCTCGGTATCAGATCACCAATTCCTCTCGGGGCGGTCGCCACGCAGCTTTACCGCATTGTGCAGTCGAGAGGCTACGGACAGAAGGACTTCTCGTTTGTATACCAACTGCTTAAAGAGGAGAATCAGAAAAACTAG	223	gi|195963353|ref|NP_001124349.1|3-hydroxyisobutyrate dehydrogenase [Bombyx mori] >gi|189345326|gb|ACD92999.1| 3-hydroxyisobutyrate dehydrogenase [Bombyx mori]	NP_001124349	7.14e-21	0.698	F:NAD or NADH binding; C:lipid particle; F:3-hydroxyisobutyrate dehydrogenase activity; P:pentose-phosphate shunt; F:phosphogluconate dehydrogenase (decarboxylating) activity; C:mitochondrion; P:isoleucine catabolic process; P:leucine catabolic process; P:valine catabolic process; P:D-gluconate metabolic process	EC:1.1.1.31; EC:1.1.1.44	no IPS match	286.406	216.131	171.153	187.568	371.925	865.715	174.888	336.073	288.405	0.28921	0.472696	-0.325418	0.51281	0.84278	-0.0742859	0.372659	0.560877	-0.251132
15646	contig03751_1.exp	AATCTGGTACAACTTTGCAAGATACGGTGACCCAAACCCTCGTGACTCCGAGCTCCTTGAACTGTCCACGTTGGCCTGGCCACCGATGACGCCGACTGATCGCAAATACTTGCAACTCGGAGAAGAATTCTCGGTACGTGAGAAACTGTTCGAAGATCGGTTCCACGTTTGGGAGGAAATTTACCCCATACAGTATTAAAATGGAGGAAACAAATTTTATTGTTATCATAAATACAACCCAAAAAAAAAAAAAAAAAAACAAAAAAAAGTACT	273	gi|189181680|ref|NP_001121191.1|carboxylesterase CarE-12 [Bombyx mori] >gi|187372908|gb|ACD03181.1| carboxylesterase CarE-12 [Bombyx mori]	NP_001121191	9.95e-18	0.714	F:hydrolase activity	0	no IPS match	15460.2	82555.3	99273.4	16209.2	16324.2	171487	20030.8	31517.7	92402.7	0.97086	0.967005	-0.0145715	0.62925	1.37053	0.136888	0.740515	0.705571	-0.151459
11405	contig09082_1.exp	CTAGGGATATAATCTGTAGATACATTTACGCTACTTTTTGCAAATGAAAGAACAAGTGGCTTAATGTTTCTGTTTCGTTCTGTATCGTATATGTGGTAGATAACATAGATTCGTTTCCTATTTATCCACAGGTTCGGATTACTTATTAAACTGATCAAATTTACGAATAAAATTAATAATTAGTAATTAAATAAGATGTAAATCTTGTCTGATGGTGTATGCAGAACCGGGGAACATGTCTTGTTCACTTTTCAGGAAGTTTTCTATAGCTCGTTCTCTTACATCCTCCCAAGCATATAGGTCTCTGTAGATAGGTCGTATATAATTCATGACACCTTCTTGATTGATGAATTCGAACACATCGTTCAATTTCGTCATGTCTCGGCTTTTGATGCACAA…	600	gi|114051598|ref|NP_001040416.1|leukotriene A4 hydrolase [Bombyx mori] >gi|95102808|gb|ABF51345.1| leukotriene A4 hydrolase [Bombyx mori]	NP_001040416	2.33e-33	0.62	P:leukotriene biosynthetic process; F:membrane alanyl aminopeptidase activity; P:proteolysis; F:leukotriene-A4 hydrolase activity; F:zinc ion binding; P:glutathione metabolic process; C:membrane	EC:3.4.11.2; EC:3.3.2.6	IPR001930; IPR015211; IPR016024; PTHR11533:SF4 (PANTHER)	9003.86	3529.69	9418.54	13222.1	14107.3	6194.5	9332.27	9858.99	5629.13	0.28677	0.65482	-0.183878	0.70112	0.884438	-0.0533325	0.363991	0.74038	-0.130545
3259	contig20922_1.exp	ACGGTTTCGGGTGCACCCAGCCCTAAATGGAAGTTTTTCAAAAAGATTGAGCGCGTTGGTCAGAATATAAGAGATGGAATCATAAAAGCTGGTCCAGCAGTACAAGTAGTAGGACAAGCAGCCACGATATATAAAGGAAAATAGATTTTATTTCTTAGATTTTAAGACTTAAATTATCACTTATTAGTTATAAGTCAGAGACTGCCATTACTTAAATTAAATTTATCAAAATAAATATTTATTTTACATATACTTTTCATTTTTACAAAAACAAATTGTAAAATTCTCTGAAATGGGTAAAGTATATATATTTTTAATTATATAAGTAGGTATTTTTTCATAAATTAATTGGCAAATATTTAAAAAAAAAGAACTAAATATCTTTTTCGGTAAATAGTT…	1026	gi|1705742|sp|P50721.1|CE3E_HYPCURecName: Full=Hyphancin-3E; AltName: Full=Hyphancin-IIIE; AltName: Full=Cecropin-A1; Flags: Precursor >gi|1142666|gb|AAB39001.1| hyphantria cecropin A1	P50721	1.36e-06	0.898	C:extracellular region; P:innate immune response; P:defense response to bacterium	0	no IPS match	12708.3	4324.6	13565	10251.6	17582.2	1655.57	13563.8	21511.8	5691.62	0.94934	1.03759	0.0160254	0.56667	0.750551	-0.12462	0.593141	1.38244	0.140645
5686	contig17574_1.f1.exp	ACTGGATAGCTGTAGGCGTTGTGTCGTACGGGCCCTCGCCATGCGGCACCCCTGGTTGGCCAGGAGTGTATACCCGAGTTGGAGCTTATATGGATTGGATACTATCAAAATTGCGGCCATAAATATAAAAATTGACTGATATTTAAAATTAGTGGGGATAAAATAATGTAAAAGAGACTGAAGTTAAAAATCTATTTACTGAAGAATAAACGGTGCCATCTGAATAATTCCGTCAATAATTTCGTGATAAAAAAAACTCTTAGTAAATTAGTCCTCGGGTACGGGGAAAAATTGCTTGTAGATATTTTGTCAGAATTTAAGCATATAGTTACGTTTGAGGTGCCTCCCTTCAGGCTCCCAGTGCCTCAGACTGCCCTTTTATAGCTAGCGAACAAGTAT…	2733	gi|56418397|gb|AAV91006.1|hemolymph proteinase 8 [Manduca sexta]	AAV91006	5.72e-15	0.741	P:proteolysis; F:serine-type endopeptidase activity	EC:3.4.21.0	IPR000408; SignalP (SIGNALP), tmhmm (TMHMM)	11026.6	8772.53	1315.43	9774.08	5346.07	14311.1	16356.2	8702.05	596.789	0.51772	0.717419	-0.144227	0.79368	0.823016	-0.0845917	0.821791	0.871695	-0.0596353
7587	contig15006_1.exp	TTTACAATATTGTATATTTTGAACTACGGTAATATGTATTTTGATAAAGATATTAATTAAATTATTTTATTAATCACTCTATTTATTTTGTATTCTAAAACAAGATAAACTCACAAGATTTATGATACAGTTTATTAAAAATAATTTTAAAATCTAATAAATTAATTAATACACTCTTAGATATATTTTAATACGGTCTGTACCCACATTATTATATGCTATACATACGTAATATCCTTCGTTATTTTTATTTACTTTGTAAAGTACAAGAGTGTTTGTGGCATTGCCTCTTTGCAATACAGTGTTTGTGGAATCTGGTGCTAAAAATTCCCAACGTGTCATAGGAGCAGGATTACCAGTCTGCACATTGCAAACTAGCATAGCAGTTTCTCCAGTGCG…	1349	gi|195375235|ref|XP_002046407.1|GJ12521 [Drosophila virilis] >gi|194153565|gb|EDW68749.1| GJ12521 [Drosophila virilis]	XP_002046407	6.89e-31	0.419	0	0	IPR003598; IPR007110; IPR013098; IPR013151; IPR013783; PTHR10489 (PANTHER), SSF48726 (SUPERFAMILY)	2373.19	1771.98	968.117	2407.01	4071.04	2585.73	2471.87	2797.23	1837.42	0.11926	0.564144	-0.24861	0.25068	0.71952	-0.142957	0.336577	0.784056	-0.105653
1264	GME-string_Contig_4024.0	ACAGTCTCGTGAGTTTATTGTCAGAGTACCACACAAATTGGAAAGATGCAGTCCCTGTACATTTTTGCTGGCATTCTGGTGGCTGTTGCAGCGCAAGAATATATTCAGCCATACATTATTGTCGACAGATATCCTGACTGGTATATATCTCGATCTCAAAATGAACATTTAAGACTTCGTCGACAACTATCTGTTAATAAGAATGGCGATGTAACGTTGACACACGGCTCTCCTAATGATAAAGTCTTTGGCACCTTGGGTTCGAGGGGCGAATCTGCTTTCGGTAAGCTCGGATATCAGCATAACTTCATCAACGACAACCGCGGTAAACTAACAGGCACGGCGTACGGTAGTCGGGTGTTGAGCCCGTATGGGAACAGCAATC	385	gi|110649240|emb|CAL25129.1|gloverin [Manduca sexta]	CAL25129	8.75e-14	0.531	0	0	no IPS match	11873.5	11380.2	3219.59	1288.68	21282	2520.41	14189.4	11322.1	17943.5	0.95104	1.05509	0.0232877	0.17111	0.609211	-0.215232	0.415585	1.73189	0.23852
12895	contig07155_1.exp	AAGCAGTGGTATCAACGCAGAGTCCAAGTCATTTGGCAGCATACGAGCTTGTGATTCTCTGACGTAACTCTTGCTGTCATAATAACAGACGACTTTCGTCGTGGATGGTGGGTTAGTAGCGAAACCCACGGCTAGAAGGCCGGTGAAGGCCAGCAGAAACTTCATGATGTCGACCTGGTTTGA	183	gi|47607477|gb|AAT36640.1|imaginal disc growth factor [Pieris rapae]	AAT36640	4.17e-11	0.691	F:chitinase activity; P:chitin catabolic process; F:cation binding; C:extracellular region; P:cell wall macromolecule catabolic process	EC:3.2.1.14	no IPS match	1.51146e+06	1.84273e+06	1.39829e+06	1.46829e+06	1.81576e+06	1.58613e+06	2.14629e+06	2.16205e+06	1.79929e+06	0.8267	0.975831	-0.0106253	0.06444	0.778121	-0.108953	0.0576155	1.25409	0.0983275
15304	contig04153_1.exp	ATCATCTTCATCATCAGCGACGTCGCGTTGTGAACTGCCGTAATCATCGTTGAATGATTTTGCAAAGTTGTTTTCTTTGGTCCATTCCCACTTGTTGTAGTCACTCAACCACTGGTTAGCTGCCAGCGTTGTCTCTCTTATACCATTAATTTTTATATTATTAAACAATTTGTTTAAATCTACATCGATCGATTTCTTAAATGAATCAATATTTTCCAATCTCAATAGCAACTTCCCATCCCAAGGCTCTAAAGTCAG	258	gi|156552022|ref|XP_001603702.1|PREDICTED: similar to lysosomal alpha-mannosidase (mannosidase alpha class 2b member 1) [Nasonia vitripennis]	XP_001603702	7.29e-08	0.546	0	0	SignalP (SIGNALP)	3636.63	9451.94	14139.7	10959.1	50588.9	12168.7	6981.36	9127.55	8256.9	0.3107	0.369363	-0.432547	0.77368	1.11748	0.0482386	0.275295	0.330533	-0.480785
5906	contig17281_1.f1.exp	AAGCAGTGGTATCAACGCAGAGTACGCGGGGAAAGTAATGTAAACCTGCAAAGTCAATTAATAAGGTTGATTTAAATTTTCATCGAAATATTTATTATAACTTATAATTAATTTTAATATGTCAGAAATATATATCAATAGTGTCAATAATTGATTTGACAAAAATATGTGCACCAAAGGAGCAACAGTTGCAGAGCTTTTTACCAAAGTTATCGCCACTACAAAATGTTTTGATCAAAATCTTCGTAAGGTGAAAGTAGTGCGCTGTGATAATGGAAGAATGCTGACAGAATTCCAAGTTGGACCAGAACATTTAAATCAAAGAGGAACACTCCATGGGGGATTTATAGCCCACTTAGTTGATGCTATCTCAACATATGCACTGACATCAAATGAAAA…	2345	gi|114053051|ref|NP_001040504.1|acyl-CoA thioesterase 13 [Bombyx mori] >gi|95103162|gb|ABF51522.1| thioesterase superfamily member 2 [Bombyx mori]	NP_001040504	1.86e-59	0.67	0	0	IPR003736; IPR006683; G3DSA:3.10.129.10 (GENE3D), PTHR21660 (PANTHER), SSF54637 (SUPERFAMILY)	20217.4	10410.2	2843.04	12545.4	6748.22	5400.41	4212.18	17074.5	9472	0.62211	1.35542	0.132073	0.89223	1.08817	0.0366963	0.664839	1.24559	0.0953765
6297	contig16750_1.f1.exp	AAGCAGTGGTATCAACGCAGAGTACGCGGGGAGTTCAAATAAATTGTCATAGAATAAATTGCTATATCGCTGCGATTAAAAACACGTGCTAATAACCCACGCTAGTCATTAAACCAGTGAATAATAAAAGTTCCGTTAAACCAGTATTACATTTAATTGTGAAATAACCAAGATGCCTGAAGAGATGCAGACCCAAGCCGAGGTGGAGACCTTCGCCTTCCAGGCGGAGATCGCCCAGCTCATGTCACTTATCATCAACACATTCTACTCCAACAAAGAGATTTTCCTTCGTGAAATAATTTCCAACTCATCTGACGCATTGGATAAGATCCGTTATGAATCACTCACAGACCCATCAAAATTGGACAGCGGTAAGGAATTGTACATCAAGATCATCCC…	2464	gi|229562186|gb|ACQ78181.1|heat shock protein 90 [Spodoptera exigua]	ACQ78181	0	0.987	P:protein folding; F:unfolded protein binding; F:ATP binding; P:response to stress	0	IPR001404; IPR003594; IPR019805; IPR020568; IPR020575; IPR020576; SSF110942 (SUPERFAMILY)	3868.13	4547.12	5069.15	7385.4	2462.26	2465.54	2983.92	3054.45	3623.56	0.82734	1.09512	0.0394608	0.03396	1.39562	0.144768	0.621224	0.78468	-0.105307
3177	contig21036_1.exp	TTTTTTTAAGTAGTTTGCTTTATTTTCGGTATACAGTTTTATTGAAGTTACTGAGATTTTTCATGTATTCTTATTAGATTATTCCTTATTTATTTTAGAGTCTCTCACATCTCCTTTGACATTCTTCCAGCGTTACAAAGTTATTGTCATTTTGACCACAACCCCCGTAAATGAACCGTTCACATTTTTTAGTGGCAACTTGGTAGCCATATCTCGGCATATAAGCAAGGCAACGTCCTGATTCCAACTTTTGTAAACATATATCTTCTGAAGCAGAGACTAAGAGAACAGACACGATTAGCGGTAAAAAGAGATACAGTTTTCCCATTTTGCTTACACACGACGGTTCTTTACAAAATCACTGCAT	367	gi|22901764|gb|AAN10061.1|Kunitz-like protease inhibitor precursor [Ancylostoma caninum]	AAN10061	7.33e-13	0.631	C:nematocyst; F:peptidase activity; F:potassium channel inhibitor activity; F:serine-type endopeptidase inhibitor activity; P:pathogenesis; C:extracellular region; P:transport	0	IPR002223; PTHR10083 (PANTHER), PTHR10083:SF39 (PANTHER), SignalP (SIGNALP), tmhmm (TMHMM)	5694.32	2468.81	7050.73	2352.16	1620.4	3870.24	6725.24	6263.83	7459.29	0.17944	1.93985	0.287768	0.28146	0.744013	-0.128419	0.00494648	2.60728	0.416187
3978	contig19869_1.exp	CTCTTTATTGCAAATCTAAGCCGACATGTACAGGAGGCTTAGCATTCCAATATCCAGGTTTGAGAATGGGCTCGATCTTGCTGCTATGGATCTTGCTCTTCTAAGATCCCAAATGTTTTCTTTCTTGTACATATTTAATAAGTATTGGTACACAGATGGTAGATTCCAAGCACCACGGGCAGATCTACACTCTGGACATTTTGACACACTTGGAAATTGGATTTTCGGATGTTCAGGGTCTTCAGTAACATCCCCAGCTAATCTTAAATTCACTTCATTGTGAGCAATCCAGAGCCAAAGTACGGCTTTGTCATTTTCTTTTATGTCAAATATTCGGTTTCTTGTTGCCATTGCTTGGAAATGCTCAGAACAGGTGGTACAGCCAAAGAAATGTTTAAC…	828	gi|156541662|ref|XP_001602334.1|PREDICTED: similar to Quiescin-sulfhydryl oxidase4, putative [Nasonia vitripennis]	XP_001602334	1.66e-59	0.623	F:flavin-linked sulfhydryl oxidase activity	0	IPR006863; IPR017905; PTHR22897 (PANTHER), PTHR22897:SF5 (PANTHER)	1784.06	31497.6	32000.3	5269.33	28123.1	32688.5	28302	29550.8	23027.9	0.98476	0.987909	-0.00528306	0.63665	0.807139	-0.0930517	0.601566	1.22396	0.0877686
11767	contig08606_1.exp	AACCCAAACCCCATATGCCCAGCGCAATGTACGAAGGGTTGCTTTTGTGATGATGGTTTCTATAAAGCGCCTAATGGAAGTTGTGTCAAACTAGAAAATTGCCCTCAAGGTCTGTAGCGAGAATAGTAGCATACAAAGATAGATCAATTTCTAAACTTCTATACACTGCCATATTTCGATTAATTTAAG	189	gi|241104728|ref|XP_002409984.1|Inducible metalloproteinase, putative [Ixodes scapularis] >gi|215492848|gb|EEC02489.1| Inducible metalloproteinase, putative [Ixodes scapularis]	XP_002409984	0.00064	0.618	0	0	no IPS match	1507.29	710.205	5925.26	3339.06	740.895	1323.38	950.488	6564.47	6320.05	0.63915	1.50699	0.17811	0.48135	0.588561	-0.230208	0.231464	2.56046	0.408318
6037	contig17112_1.exp	GTCTTGATAGGTTCACCTTTTCTTTAGAGTTAACCTTGGGCAGCCCTATATTCATTCTCGTATTTCTTGGAGTATTTTCCAGTTGGGTCGTACTTCGCTGCCAACTTATTCCAATATTCCTGTTCATGGTTTATCAAATAAGAGATGACCCGGCGGGAGCCGTTGCGTTGATTTTCCGTACATTTGGCGCAGTCATTTTCCAAAGCCTCTTTAATGTGAGATTTCAACTCCCTACCATCAGGAGTACACCTTCCTTCGTCAAGAACGCAGTGAATATAGGGCACCAGTAAACGACGATTGCCCAGAATTTCGTCCAAATTAATATTGTCATATCTGTCAGTGTATTGGCCACCTGGACGACCCACAACTGCGACCACAAAGGCGATAAGACAAAGAACG…	481	gi|207107814|dbj|BAG71914.1|chemosensory protein 4a [Papilio xuthus]	BAG71914	1.12e-45	0.784	0	0	IPR005055; SignalP (SIGNALP)	6315.07	2045.26	1392.12	16599.9	504.064	926.421	2265.53	4093.11	1080.07	0.64321	0.540888	-0.266893	0.68635	1.31104	0.117616	0.546673	0.412564	-0.384508
22	GME-string_Contig_944.0	GCTCTTTTTTTGTTCTTTTCTTTCACTTGCGGCCGGCTAGTGTGTCTTTTGGACCATTATATCTATTTTCTATCAGAATAATGGCAATTGGAGATGTTAAAACTGCTCAAGGTCTCAATGATCTGAACAAATATTTGGTTGAGAGAAGTTATCTCTCGGGATACACTCCCTCTCAAGCCGATGTTCAAGCGTTCGAACAAGTCGGCAAAGCACCGGCCGCCAGCTTGCCACACGCCCTCCGCTGGTATAGACAAATTGCTTCGTACACACCTGCTGAGCGTAAAGCTTGGCCCGCTGGTGAGAGCCCTCTAACAGCGGGAGGTAAACCTACTACAGCCGTAGCCCCAGCTAAGGACGACGACGATGACGACGTTGACTTGTTTGGTTCTGGTGATGAGG…	801	gi|112982743|ref|NP_001037556.1|elongation factor 1 beta' [Bombyx mori] >gi|232030|sp|P29522.2|EF1B2_BOMMO RecName: Full=Elongation factor 1-beta' >gi|217276|dbj|BAA02602.1| elongation factor 1 beta' [Bombyx mori]	NP_001037556	3.67e-93	0.831	F:translation elongation factor activity; C:eukaryotic translation elongation factor 1 complex; C:ribosome; P:regulation of translational elongation	0	IPR001326; IPR010987; IPR014038; IPR014717; IPR018940; PTHR11595 (PANTHER)	9608.89	6464.47	5576.69	2896.68	2679.25	8264.24	4605.11	10912.2	12356.4	0.30188	1.56429	0.194317	0.48145	0.776719	-0.109736	0.193936	2.01397	0.304053
2801	contig21621_1.exp	ATTCAGGTTTTAGTATTTATACTGGCCACTTGAGCATAAGAAAAATAAATTTTTAAAAATGGAAAAACTAATATTAGCTGTCCTTGTTGCACTCGTGATGGTGTCACAGATTGATGCGAAGACATTTACTAGATGCGAATTGGTTCAAGCACTTAGACGCCAAGGTTTTGATGAGGCAAAGT	182	gi|15214063|sp|P82174.2|LYS_GALMERecName: Full=Lysozyme; AltName: Full=1,4-beta-N-acetylmuramidase	P82174	0.00106006	0.93	F:hydrolase activity; P:cell wall macromolecule catabolic process; P:cytolysis; C:extracellular region; F:catalytic activity; P:defense response to bacterium; P:metabolic process; F:lysozyme activity; F:hydrolase activity, acting on glycosyl bonds	0	SignalP (SIGNALP)	1.21764e+06	1.01736e+06	1.08176e+06	1.10249e+06	1.16466e+06	1.0345e+06	1.16947e+06	1.16593e+06	910805	0.94609	1.00458	0.0019825	0.83222	1.02173	0.0093369	0.852995	0.983208	-0.0073544
15541	contig03876_1.exp	AAGCAGTGGTATCAACGCAGAGTACGCGGGGGTTACGAAGTTTCGAACGAACAGTCGTGACTTGACACTTGTTTAAGAATCGATACGCAATAAATTTCAAACAAAGTGAAATTGTCGGGTATTTGTTTAGTCTTTTAATCGCGGAGACTGGATTCGGACCGAAGAAGATAAATTGTGAACTGTAAAAATGACAAACACTTTAGCTGTTTGTCTAATTTCTATCACGCTCTTTTGTTGTACAGATCTGTCGTTTGCGCGACAAGTATCAAAAGAATGCTCGAAAGGACCTGATTATTGGTGTCAAAGTTTAAGTCGCGCGGCTGACTGCTGCGCCGTGG	338	gi|112984026|ref|NP_001036831.1|BmP109 [Bombyx mori] >gi|2575865|dbj|BAA23126.1| BmP109 [Bombyx mori]	NP_001036831	9.32e-08	0.6014	C:lysosome; P:sphingolipid metabolic process	0	no IPS match	13093.3	13552	12566.7	20484.3	23446.4	18793.4	23726.1	20047	1702.33	0.00486	0.625151	-0.204015	0.77469	0.862268	-0.0643578	0.454327	0.725008	-0.139657
17850	contig01069_1.f1.exp	TTTTTTTTTTTTTTTTTTTTTTTTTCGTAGTGCAAGATCTATAATAATTTGACCGTTTTGTTAATTCTGAAAGATAATATTTCATATCATTATTAAGTGCAGCAATTTTGTTCTCTAAATCATCCAACTGTTTCTTATGACTGTTATACATATTTTCCATACTTTCAAGTTGGTTTAATTGGTCGTGTGTGACTGCGGTTAGATTTGCTGCCCGATCAAACAATCGTTGTGCTCGATCTCTAGAGTTTGATGTTTGCTTTGCACGTTCTGCTAGAGCCGAATTTGTTTTTTGAAACTCCCGTCTTAGTTGACTCGCTTTTTGTTCAGCGCCTTCAGCTCTATTAACAACGTCGTTAGATTCATTTTTCACTTGTTCAGCATCCCTTTCGATTATAGATA…	1926	gi|12657593|dbj|BAB21565.1|laminin [Bombyx mori]	BAB21565	0	0.581	C:basement membrane; P:embryonic morphogenesis; P:organ morphogenesis; P:tissue development	0	PD936484 (PRODOM), PTHR10574 (PANTHER), PTHR10574:SF35 (PANTHER)	9963.34	7647.29	5732.11	12126.1	12455	12438.2	11569.5	8125.33	14370.2	0.02061	0.630556	-0.200276	0.17665	0.685241	-0.164157	0.615131	0.920197	-0.0361193
6504	contig16472_1.exp	AGATGGAGATCGTTTTATTGCAAAAATGTAATAAAGATTAAATGATTTCTCGATATAAGCCAATGAATTTGTCCGCATACTGAGACACACTTTTTGGACTGTATGAAATTAGCCTAAAGATATATAACAAATTAAAAAATTTTGAAAATTAAAACACAAAGGTATCAAGAGGTAATTTTAAATTAACAACATTTTAAATATACCTATAATAGCATAATATATAATATTTATATCTCATGAAAATAAGTCTGTATATATTTTTTAATCTAATTACTACATAATATAAAAATACTTTTAATTCTTACGCTGAATTTATTTTTATTAAATATTTTGTGTCAATTTATTCAGTAGGATCAGTAACAGTCTCAGGCGTGGTTTTGGTAGCGAGGTATCGAAGTG…	1368	gi|223671174|tpd|FAA00539.1|TPA: putative cuticle protein [Bombyx mori]	FAA00539	2.75e-43	0.709	0	0	IPR000618; PTHR10380 (PANTHER), PTHR10380:SF19 (PANTHER), SignalP (SIGNALP)	4470.28	18495.1	2635.04	40190.9	7967.34	9174.68	26002.9	1294.94	9171.56	0.41617	0.446521	-0.350158	0.703	0.701969	-0.153682	0.616261	0.636098	-0.196476
7567	contig15040_1.exp	TTTTTTTTTTTTTTTTTTGGAGCGATTGAAACCATGTTTACTGCTATTAAAAATATTTAATTTTAGCCGGGGGGCCAGCCCATTTGGCGACCTCCAATCACGTGTATATGGAGATGGTAGACGCTCTGAGCGCCGTCGCGTCCATCGTTGATCACCAGTCTGAAGCCGCTTTTGTCGAGGCCTTCCTGCGCGGCTACTTTTCGAGCAGCTGTAAGAAGGTGCCCAAGAAGCAGTTCATCTTCGTCACCAGCCTTGGAAAGCTGAGGAATAGGTTTACGAGGTATAACCAGAATGTGGGTTGGAGCCTGCGGGTTCACATCATGGAAAGCCACACACTGATCATCTTCGTAGATGAATTTCGCGGGTATTTCTTTCCTCAAGATCTTTCCGAAAATTGTA…	1455	gi|112983493|ref|NP_001037526.1|protein kinase c inhibitor [Bombyx mori] >gi|57639625|gb|AAW55666.1| protein kinase c inhibitor [Bombyx mori]	NP_001037526	8.74e-51	0.74	F:kinase activity	0	IPR001310; IPR011146; IPR011151; IPR019808	793.111	10114.3	9746.05	411.234	14046.2	12673.2	18561.4	1579.14	548.999	0.70452	0.76126	-0.118467	0.99863	0.998255	-0.000758479	0.782519	0.762591	-0.117708
6117	contig16998_1.f1.exp	GTTATTTTTACATTAATCCAATCTATCAGTTGTATTTAATATTCCAATTGCCTTCTTAAAGAATGCAGTTGGAAAATCAATAAAACAATTGATCTTTTATTTAATGAATATAAAATTTGATGCAGAGAGCTTTGTCTCATATCTTTAAACTATTCAAAATAGTATGACCTTATTTATACTATTAGAAATAATGTAAGAGTGTTATAAACATATTTTTGGTAACTAAACACTTATATATAAAATCATAACAATGATATAATATCAGAATAAATCCTGTTAATATCACAATAATTTTTAATATCTAAAGGAAGACAATATACAAATTTTAATATGAAGTATTGTAAATTTTATCAAAATATTATTACAAAACATTTTTAGTGATTTTTCTACAAGGCACAC…	1606	gi|110749009|ref|XP_001120482.1|PREDICTED: similar to CG7453-PB, isoform B [Apis mellifera]	XP_001120482	2.64e-11	0.581	0	0	PTHR21968 (PANTHER), SignalP (SIGNALP), tmhmm (TMHMM)	16024.9	15231.4	31568.3	62456.4	67136.3	2528.89	1700.73	9944.93	8064.66	0.34253	0.475507	-0.322843	0.07071	3.1874	0.503436	0.14818	0.149183	-0.82628
7869	contig14620_1.exp	ATATGTCCTGGAGCAGCTATGTTTAGTATATTGTATCTGTTCCTTGATTCCAACCTAAAATTTCTGTCACCGTTGAATTACCACTACTTAAATCTTCTGTGGTAAATGTCTTAAAATCGAAACGCCCCACATGTGGAAACCTGGCATCGCCGTCATAAAGATGTTGAATTTCAATCAACTTTGTCCCATTTTTGTTGAAGAACGGTTGGTGTATATCAATCCAGCCATTTGGCTCTGTTTGCTCTCTCACCAAACTACATTCGTCTTGTATCAGATCACAGTTTACCAATATGCTAACGCTTTGACGTCTGGTTAACCAAAGAACGACTAGATTCTGATCAGAAGCCCAGTCCACTCTGCCCAGTATATGATCTACTCCAACTACATCGACAGGTGCTG…	997	gi|198475980|ref|XP_001357220.2|GA10719 [Drosophila pseudoobscura pseudoobscura] >gi|198137493|gb|EAL34289.2| GA10719 [Drosophila pseudoobscura pseudoobscura]	XP_001357220	1.3e-43	0.553	F:dipeptidyl-peptidase IV activity	EC:3.4.14.5	SignalP (SIGNALP)	4234.77	26984.2	30191.2	49831.7	39010.7	321.978	4215.12	22072.5	3508.58	0.61732	0.688731	-0.16195	0.35909	2.06101	0.31408	0.289169	0.334172	-0.47603
7784	contig14725_1.exp	CCACACTGGATGCAATCCCTGGGGTTGTCAAAGGCATTCCTGAAGCTGATATACCGCCACTGGATCCTTTATATATGGACAGGAACATCAGTATTGAGTTACCTGGAAATCTGAAGATGACATTCCACAACGCCAAGTTATCAGGACTAGGGTCGTGCGTGCCAAATAAAGTCTCGTCTCGTCGGGAAACGCGTACTTTCGTGTTCGACATGCACTGTAACTTCACTATCCGTGGACTATACAGCTTGCGAGGCAGGCTGCTACTCTTCAATCTAGACACCGAGGGTGCTGCCAAAATTAAAATCTGGAACCAACACATCAGACTCGAAGTTGAAGAGAAGGTGGTGAAAAACAAAGATGGCGAAGGTCACTACAAAATCAACTCGTATAAATACAAAG…	473	gi|194277477|gb|ACF39403.1|takeout-like protein 3 [Epiphyas postvittana]	ACF39403	1.81e-59	0.549	0	0	SignalP (SIGNALP), tmhmm (TMHMM)	2070.26	1265.89	1898.25	2097.14	2858.39	2111.99	13655.8	7017.95	7092.54	0.15637	0.740628	-0.1304	0.02746	0.188516	-0.724652	0.0356817	3.92873	0.594252
16980	contig02166_1.exp	AACGCAGAGTACGCGGGGGTTGTTAGGTAACTTTATGCAATCGACACATAACAGCCAGTGTTTTGCTTGCTATATAGAGCTCCATTCTCAGTACCAGACGAGGAGAAACATTAGCACACGCAACTCGTCCGTAACTCAATCAGTGTTACTAAAATTTAATAATAAATAGCTACTTAATTAGTAATAATACATATACACCTAATATTGGTTGTGTTACAAAAATGTTACGCTATACCGTTTTCAAATTCACTCTATTATTGTCAGTTTGTTATGGCTACATAGATATTGGAAAATATCTTAAAGTTTGCGATAGAAATTCGGCCGATGTAAACGACTGTATAGCTGAAGCAGTACAGAATGGACTGGCTGTATTGGCGGATGGAATCACAGAGTTGGGAG…	1155	gi|239984504|dbj|BAH79159.1|odorant binding protein [Bombyx mori]	BAH79159	2.3e-85	0.609	0	0	IPR004272; IPR013053; PTHR11008 (PANTHER), SignalP (SIGNALP)	1932.89	3754.99	3401.12	885.609	713.319	7968.15	6779.79	8580.91	6415.48	0.95134	0.950029	-0.0222633	0.00832	0.417382	-0.379466	0.176421	2.27616	0.357203
7685	contig14867_1.exp	GTCTGTCGGTATGTTTGTTCCAGCATGACGCTAAAACTACTACATCAAATTGGATGCGCTTTTCAAAGTTGGTTTCTAAAAGTGTAACTTAAAATCTGGTGTATATTTAATCTTTATACGCCATCTAGTAGTGATATATTTAATTAGTTTTTCGTCGAGTAGCGGCTAAAAAGCAAGTATATAAATAGACAAATATTGAACACATTACAACTAACATTAATAAACTAACAGTACATAATAAATGGTACAATTATTCACTTCTATAATGTATATTTTCTAAATCTAACAAACTTGATCGTCCTCAAGAAATTATACATTTAATTAAAAAGAAACTAAACAATAAATATAGTGTCGATACCCTCTTGCTGGATGCTGTGTTGCATCCGTCACTGCCACATG…	814	gi|91093369|ref|XP_969810.1|PREDICTED: similar to conserved hypothetical protein [Tribolium castaneum]	XP_969810	3.83e-37	0.711	0	0	SignalP (SIGNALP)	2396.5	2234.66	1330.02	2532.39	2090.56	1858.57	2753.15	2844.08	772.661	0.67662	0.919718	-0.0363454	0.8652	0.935836	-0.0288001	0.960387	0.982776	-0.00754524
12276	contig07952_1.exp	TAACGAGACAACACAACACACAGCACTATACCCCGCGGCGGCTGCAGCAGGCTGCAGCAGCGCGATCATCAGCGGCACGCTTAGAAGCACTTGCGGTGGACAATGCCAGGGCCGGACTCGTCGTACTCCTCCTTGGAGATCCACATCTGCTGGAAGGTGGAGAGGGAAGCCAAGATGGATCCACCGATCCATACGGAGTATTTCCTCTCAGGGGGAGCGATGATCTTGATCTTGATTGTAGAGGGAGCGAGGGGCGGGTAATTTCCTTCTGCATCCTGTCGGCAATACCAGGGTACATGGTGGTACCACCGGACATGACTGTGTTGGCGTACAGGTCCTTACGGATGTCGACGTCGCACTTCATGATGGAGTTGTACACGGTCTCGTGGATGCCGCACG…	839	gi|157927723|gb|ABW03225.1|beta actin [Mamestra brassicae]	ABW03225	3.04e-132	0.998	C:cytoskeleton; C:cytoplasm; F:ATP binding; F:structural molecule activity; F:protein binding	0	IPR004000; G3DSA:3.90.640.10 (GENE3D), SignalP (SIGNALP), SSF53067 (SUPERFAMILY)	3724.88	6138.63	6130.6	5080.36	5080.05	1726.09	3661.16	2900.95	1802.45	0.37624	1.34557	0.128906	0.05829	1.91213	0.281517	0.397858	0.703703	-0.152611
15768	contig03605_1.exp	ACATAAATCACAAGCGCGTCCGTAAGTATTTGCTCTACACTTACACTGTCCACTTGGTTGCATCACAGAAGTTATCTAAAGATCCTATACTATTACAATCACAACGTTTGCAACCAAAATTTGCTGAAGCCATATGTACCAGGAGCGCATCGATCACACCTTGCTCCTACAATATTCTCCACACATTGACAA	192	gi|12657593|dbj|BAB21565.1|laminin [Bombyx mori]	BAB21565	5.67e-24	0.714	0	0	no IPS match	1132.44	2801.45	2519.21	3560.15	1198.73	3765.89	2454.01	3670.73	3827.88	0.51655	0.756983	-0.120914	0.15863	0.648382	-0.188169	0.636118	1.16749	0.0672548
17211	contig01879_1.exp	GGTCCGCGCTGGCGCCACGTGCATCGGCGTCATTGAGCACGATGGTGCTATTTACAACCCAGACGGTATCAACCCTAAGGCTTTGGAAGACTACAGGATCGAGAAAGGTACGATCGTTGGCTTCCCTGGAGCAAGCGCTTATGAAGGCGAGAACATGTTATACGAAAAATGCGACATCCTCGTACCTGCTGCGGTTGAACAAGTCATCCACAAAGAAAATGCTCATAAAATTCAGGCTAAGATCATCGCGGAGGCCGCCAACGGCCCAACGACGCCGGCTGCCGACAAAATCCTAATTGACCGTAATATCCTCGTGATCCCGGACCTGTACATCAACGCTGGCGGTGTCACCGTCTCATTCTTCGAATGGCTCAAGAACCTTAATCACGTCTCGTACGG…	515	gi|114052462|ref|NP_001040245.1|glutamate dehydrogenase [Bombyx mori] >gi|87248501|gb|ABD36303.1| glutamate dehydrogenase [Bombyx mori]	NP_001040245	3.51e-91	0.936	F:glutamate dehydrogenase [NAD(P)+] activity; P:glutamate catabolic process to 2-oxoglutarate; P:sperm storage; C:mitochondrial matrix; P:electron transport; P:arginine metabolic process; P:glutamine metabolic process; P:proline metabolic process	EC:1.4.1.3	no IPS match	45316.2	14023.9	11519.5	58293.3	10970.6	40171	46833.7	16365.1	24995.7	0.50453	0.647506	-0.188756	0.70406	0.803448	-0.0950422	0.689945	0.805909	-0.0937142
3203	contig20988_1.exp	GGGCATTCATTGTAACAGTACCACCGTGTACAGTCGCAGTAGTTAGTCTTCAATCTTAGTGAAAACTTCGCTTCTCTTTATCAACCATGAAGCTGACCGGTCTATTTTTCATGATCATGGCGGTGCTCGCCCTGTTTGTTGGCGCTGGTCAAGCCGACCCTAAGGTGCCCATTGGCGCTATCAAGAAGGGTGGCAAAATTATTAAAAAAGGTCTTGGTGTAATTGGTGCCGCTGGTACAGCGCATGAAGTATATAGCCACGTCAAGAACAGGCATTAGATTCTTGAAGAATATATAGTATATAATTATGAAGTACTATCCTTTTGTATATGTGACTAAGTGCATAATGTAAAGTCAAATGAAATATATATTATTTATTTTTATTCACAAAAAA	393	gi|146737994|gb|ABQ42575.1|moricin-like peptide C1 [Galleria mellonella]	ABQ42575	7.54e-13	0.9333	0	0	IPR009456; SignalP (SIGNALP), tmhmm (TMHMM)	6385.04	2267.15	65679.8	113966	99495.1	3091.9	72939.7	6661.78	6055.4	0.30552	0.34325	-0.464389	0.90657	0.867787	-0.0615868	0.35006	0.395547	-0.402802
4069	contig19761_1.exp	CTGTATGTGAATCATATGGGATCATTGCCCAGTAAAATCTTTAGTGTAACGAAAATGACGAGTTCTCCAGAGGTACAACAGTTCATCAAAACTGCCATTTCTCAAGATAAAGTGGTGGTGTTTTCCAAATCTTATTGTCCCTATTGTAATCTAGCTAAAGATGTTTTCAATAAGGTTAAACAGCCTATTAAGGTTTATGAACTTGATCAACGCGATGATGGCAATGTCATTCAGGATAATTTGCAACAAATAACAGGATTTAGAACTGTACCTCAGGTCTTCATTAATGGAAATTGTGTTGGAGGGGGCAGTGATGTTCAAAAGTTATACAGTAGCGGCAAACTAGAACCTATGTTAATTGGATAATGTGATCTCCATCCATAGCATTCTATTTAAAAT…	636	gi|114052446|ref|NP_001040246.1|glutaredoxin [Bombyx mori] >gi|87248503|gb|ABD36304.1| glutaredoxin [Bombyx mori]	NP_001040246	1.78e-45	0.761	P:cell redox homeostasis; F:electron carrier activity; F:protein disulfide oxidoreductase activity; P:electron transport	0	IPR002109; IPR011767; IPR011899; IPR012335; IPR012336; IPR014025; PTHR10168 (PANTHER), PTHR10168:SF16 (PANTHER)	687.885	1102.47	19125.7	23092.4	1205.31	1286.84	3363.35	1272.17	662.213	0.87764	0.817526	-0.0874982	0.44376	3.94813	0.596391	0.408333	0.207067	-0.683889
6356	contig16667_1.exp	ACGTTTTACGAAACCAAGTTTCCAATAAGAGAATTTTCGAGAAATAAAGTTTGAAATATTAATTATTACTCCGTTTAACCATTCCAATCAAATTAAAAATGCTTCGTTTGCCTCGTGCTGTCCGTCAAACGTTCTCACTTCACAAGTCTCATCAAATTGCAAGATTTTACGCCAAAGATGTGAGATTTGGTGCTGATGTAAGAGCCCTCATGTTGCAGGGTGTAGACGTTCTCGCAGATGCTGTCGCCGTTACAATGGGTCCCAAAGGCAGAAATGTTATTTTAGAACAGTCTTGGGGTTCACCGAAGATTACGAAAGACGGAGTGACAGTCGCCAAGGGTGTCGAACTAAAGGACAAATTCCAGAATATAGGTGCAAAATTGGTTCAGAACGTTGCCA…	425	gi|241998158|ref|XP_002433722.1|chaperonin subunit, putative [Ixodes scapularis] >gi|215495481|gb|EEC05122.1| chaperonin subunit, putative [Ixodes scapularis]	XP_002433722	2.56e-45	0.878	0	0	no IPS match	3002.89	4762.26	2241.88	1166.77	1302.77	3467.16	7895.9	6712.88	9907.66	0.26769	1.68562	0.226761	0.01549	0.408176	-0.389152	0.00656862	4.12965	0.615913
11766	contig08607_1.exp	CGGGGGCTGCCAGAAGACCTGCGTGGATCCTGTGCCTCGCTGCGAGGGTATATGTCGAATTGGCTGCTACTGCGAGGAGGGAGAAGTCAGGAATGCAACCGGTCATTGCATTAAATTGGCAGATTGCCCAACCCATCGTATACAAAACAAATCCAGATGGCGTTGAATGTCCATTAAATGAAGAGTACAGGTTATGCGAATCTTGTAACAAAACATGTGACAATCCAAACCCAATTTGTCCAGCTCAGTGCTCCAAGGGCTGTTTTTGTTAAAGAGGGCCTCGTGAGAGACAAGGACGGAAAATGTGTGAAGTATGACCAATGTTCCAAGTTCACGCAAACTGAGTCAAATAATATAACGGTAATAGACAAGCGTAACTGCCCTCCACACCAAGTGTTC…	432	gi|170063054|ref|XP_001866937.1|scavenger receptor cysteine-rich protein [Culex quinquefasciatus] >gi|167880823|gb|EDS44206.1| scavenger receptor cysteine-rich protein [Culex quinquefasciatus]	XP_001866937	2.18e-11	0.524	F:scavenger receptor activity; F:receptor activity; C:membrane	0	IPR002919	1030.66	7575.04	5930	1855.24	8860.46	2236.63	7390.25	1876.22	5030.71	0.86915	1.12225	0.050088	0.97646	1.01668	0.00718568	0.879671	1.10383	0.0429024
1632	GME-string_Contig_3062.0	TGCACAGAAAGTTTATTAAAAAGAAAACAAAATTTTCAATAGGAATAACAAAAAGTTTAATGAAATTTAATTAAAAAACAAAATGCATCGTTATAGGAAAGTAAGTTAAATAACTTTGTCAATTAAGATCGCCTGGTCGATTGTCTATAAACCATTTAGTTAAATAAAAATATATACATAAATGTAGGTGTGGATGGATTTTTTTTTAATATAATAAATTGTAACATCTCAAATGTTTTTAATAATCTCAAACGTTGACTTGTCTACGAACGTTCCAAGGAATGTTTTCGACCCTATCGTAGCAAATGCAAATTCTGCCCACAGGTCTAACAACGCTCGATGCAGAACTTGCACTACTGCTTGATGCAGAACTGCTGCTGGACGCTACAGCGCTGGATG…	1434	gi|219468295|ref|XP_002231735.1|hypothetical protein BRAFLDRAFT_228127 [Branchiostoma floridae]	XP_002231735	6.21e-09	0.409	0	0	SignalP (SIGNALP)	1453.91	3866.49	2916.84	7415.84	4293.28	7552.21	2844.75	16288.4	4818.28	0.0449	0.427656	-0.368905	0.28521	0.343914	-0.46355	0.735986	1.2435	0.094645
11618	contig08798_1.exp	AAGCAGTGGTATCAACGCAGAGTACGCGGGGCATTCTCTTTCGGCATTTTATAAAAATTAGTGAATTTACAAATTATATCTGTATTTTATAACAAAATAATGGCAGATAATAAGAGCCCTGATGATCTCTCGACCGCGATCCTCCGTCGCAAGGACAGGCCCAATCGTCTGATCGTTGAGGAGGCGGTCAGCGATGACAACTCGGTCGTCGCGTTATCACAAGCAAAAATGG	232	gi|112983322|ref|NP_001037003.1|transitional endoplasmic reticulum ATPase TER94 [Bombyx mori] >gi|83423461|dbj|BAE54254.1| transitional endoplasmic reticulum ATPase TER94 [Bombyx mori] >gi|95102992|gb|ABF51437.1| transitional endoplasmic reticulum ATPase TER94 [Bombyx mori]	NP_001037003	7.24e-16	0.941	0	0	no IPS match	16367.6	5920.93	19969.4	42299.1	23249.6	9905.13	28999.4	17288.1	31085.6	0.34319	0.56005	-0.251774	0.12355	0.546157	-0.262682	0.953606	1.02544	0.0109086
16888	contig02277_1.exp	AAGCAGTGGTATCAACGCAGAGTACGCGGGGATTACAGGTACGACCATTATATAAGAAACAAATATTCTTGAAATGGCGTTCAAAGTTACTGTATTCTTTTTAATTCTATTGTTGAAGTATTTAAAAGCTGAAATTGAATGTGGTGATAACGAGGTATTAGACAATTGTCCAACGGACTGCGCATCTGAACACTGCCCCACGAAGGAGAGTGCGCCTCAAGAGTGTCCCTTCCCTGACCCGTGTCCTGCACCCGCATGCCGATGCCAATTTAACTACCACCGTGCTGTAAATGGAACTTGTATACCTACATCTGATTGTCCACCATTCCCATGCACCAGGCCGAATGAACATTACGTAGCTTGTCCTCCACTGTGTCCTACTGATGACTGCAGCCAAGC…	700	gi|219460354|ref|XP_002227893.1|hypothetical protein BRAFLDRAFT_90416 [Branchiostoma floridae] >gi|229293520|gb|EEN64179.1| hypothetical protein BRAFLDRAFT_90416 [Branchiostoma floridae]	XP_002227893	8.96e-07	0.41	F:enzyme inhibitor activity	0	IPR002919; G3DSA:2.10.25.10 (GENE3D), SignalP (SIGNALP)	6990.1	1528.52	1589.61	558.314	2354.53	1406.81	4616.47	3865.99	3460.07	0.36349	2.34005	0.369226	0.75658	0.846406	-0.0724214	0.0148395	2.76469	0.441647
17993	contig00893_1.exp	TACGAATACATTGAAGTATTTACATTTGAGAATTATAAATTCAAATTTTTAAATTTCGAAAATGGATTTCTCGAAAATATTCCTGTTCGTGTTCGCTTGTGTTATGGCGCTGACGGCGGTTTCGGGTGCGCCCAGCCCCAAATGGAAGATTTTCAAAAAAATTGAAAAAGCCGGCAGAAATATTCGCGATGGTATCATTAAGGCTGGCCCTGCTGTATCTGTGGTAGGCGAAGCAGCTACTATATATAAAACAGGATAATAATAATTATTTATAATTAAAATTAGATTATTTTAATCTATCATTGTAGGCATTTCACGATATTCGTGACTAACTGGCATAAAAATTGTATAATAATTTTTAAGAAAAAAAAAAACCTATGGAATATGTTGTACATAATA…	569	gi|116087|sp|P01507.1|CECA_HYACERecName: Full=Cecropin-A; AltName: Full=Cecropin-C; Flags: Precursor >gi|159197|gb|AAA29185.1| cecropin A [Hyalophora cecropia] >gi|671870|emb|CAA29871.1| pro-cecropin A [Hyalophora cecropia]	P01507	1.07e-18	0.849	C:extracellular region; P:innate immune response; P:defense response to bacterium	0	IPR000875; PD003996 (PRODOM), SignalP (SIGNALP), tmhmm (TMHMM)	8868.73	20133.1	21175.2	22682.1	24876.6	19359.3	32247.1	35642.5	40972	0.2598	0.749828	-0.125038	0.01399	0.460925	-0.336369	0.00962302	1.62679	0.211331
8978	contig12697_1.exp	ATCTGTAAACCGTTTACTTTCCATGTGACCACAGGTTTCGGGTATCCCTCGACCGTGCATGGTATTTTTAAAACGAGATCATCTTCAACGGCTTGCATCATCGTTTTTGTATTGATAATTTTCGGTGTAGCTTCAACAACCAACTCG	147	gi|83583695|gb|ABC24707.1|hemicentin-like protein 2 [Spodoptera frugiperda]	ABC24707	2.36e-06	0.654	0	0	no IPS match	880.871	1245.44	648.485	967.283	915.654	513.089	2280.68	2672.59	1809.87	0.60523	1.15808	0.0637388	0.01193	0.410281	-0.386918	0.00718732	2.82265	0.450657
10111	contig10864_1.exp	CCCGGCCCTGTGGAAAAGGACGGACGATATTATTATCAATACGCCCAACAATGAAGTGATTAGTGCTGTCTTTGTCACCGATCTTAGGGATGACAAAAGTGGTGAAGCCTTTATAGAGAGCGGTGGTATTGGAGCCAAAAGTTGTCACTGTTGGCTTGAAGAGTCCAAGTATTTTGAGAGGTTATAAATTCGAAATCGAAGTGTATGCGAACGATCCAA	219	gi|157704337|gb|ABV68857.1|Hdd1-like protein [Trichoplusia ni]	ABV68857	7.25e-17	0.71	0	0	no IPS match	17767.6	21806.4	18876.1	12437.4	12539.1	13014.9	22523.3	23287.5	23346	0.00499	1.53851	0.1871	0.04443	0.845184	-0.0730489	5.31751e-06	1.82032	0.260149
4041	contig19796_1.exp	TTTGACTATGTATAGATATTTAATTAATTAAATGTGTTGAATATTTGAGACGACTGGCTGGAAACTGGTAATTAAATTCCTTTTTATCTAGGTTTTACAATTAATCGAAATATATTTCAAATAGGTGTAGACTTGAAGATTGGTTCTTTTATGTCATATGATAAATACTAATAACATAATGAATAAAATTCATCATTGTCTGTTCTGAACATGCTCGTACACTTGTTGGCCGGTACCGATGGCTCCTAATGCTCCCAGGCCACCTTTAATAATTTTTCCGCCTTTCTTGAGAGCGCTGCCGATGCCTTTGGGCTCAGCATTAGTACCGTTTAACATTAAAGCCAGAACGGCGAATACCATCAATACGAGATTGAAGAACTTCATGTTTATTAGG	394	0	0	0	0	0	0	SignalP (SIGNALP), tmhmm (TMHMM)	8962.49	9133.11	4034.84	6463.86	1262.47	9293.86	1310.78	3868.02	3893.58	0.5867	1.30025	0.114026	0.08139	2.43932	0.387269	0.349553	0.533036	-0.273243
483	GME-string_Contig_6013.0	CCAGCGAGAGTTCCTCCAGCGAGAGTTCAGCCAGTGAGAGTTCCTCGAGCACAAGTTCAACCAGCGAGAGTTCCTCCAGTGAGAATTCTACCAGCGAGAGTTCCTCCAGCGAGAGTTCTACTAGCGAGACTTCCTCCAGCGAGAGTTCTTCTAGCGCCCAATCTTCAACTTTAAGTAGCAATTCCAGCATCTCCACTAGCTCGTCATCATCATCAGCTGAAGCGGCCAGTTCAAGCAGCTCTTCAGTATCTGACGTCGAGACGAGCTCAGCACAGCAACCTGGGGTAGTAAATTCAGTGGCAAAGATCTGCGTTTGCTACGAGACAATCGAAGATGTCCCCGAGAACTTGCGTGCAGAAATATATGAATACTAAACTGAAATATCCATCTCTGTTTAAA…	482	gi|148225246|ref|NP_001085660.1|MGC83587 protein [Xenopus laevis] >gi|49119563|gb|AAH73107.1| MGC83587 protein [Xenopus laevis]	NP_001085660	0.0068696	0.6333	C:cytoskeleton; F:actin binding; P:mesoderm development; P:intracellular transport	0	no IPS match	3758.78	7026.32	38750.9	7103.34	4811.35	4198.44	1795.21	5652.84	6731.06	0.37595	3.07426	0.487741	0.35431	3.49359	0.543272	0.729741	0.879973	-0.0555307
5121	contig18300_1.exp	GGGGACGATGTCATTATCACGTTGCGGTGTATCGTGGTCGCGGTTATATGCTACAGCCAAACGGTTGTCTACTGTAGCTAGTTTTAGTGCAAACGGTCCAAATCATAGTTTAAGTGTTAGGTGTCGCAGGTACGCGGCGTCTACAGCAACGTCCCACCAGAGTAGGACTCGTGTCAATATGTACGTCGCCGAGGAACGAGGAGCACCCTTCACGCCCGAATACCGGGTCTACTTCAGTAAGTTCAGTGTCGTGTTGGCGATGTAAGGTAACATATGTTCTGAAAACGAACCTTTCATTATCTTTATTCCGTCCTCGTATGTAGAATCTGAGTTCCCTTCATTTATATACCTACGTCATTATGTCAAAGGTCAAACCGTCAGTGTTAGTAACATACGAGT…	1343	0	0	0	0	0	0	no IPS match	62654.7	2505.33	873.893	2205.03	61429.9	1814	88061.1	98750.4	44776.5	0.99485	1.00894	0.00386436	0.10275	0.285135	-0.544949	0.0981822	3.53845	0.548813
16924	contig02233_1.f1.exp	AAGCAGTGGTATCAACGCAGAGTACGCGGGGAATTCTATAATGATAACACTGAAGTTTAATTGTCATTTTTGACATTCACACGAGCCGATAGCTAGGGCTCTGAACCTTCTTTTCTACCTATTTTAAATCAATATACAAAAATAGGAATGGGTTACAAATTCTTAAACCTTGCTTCTTCACTCAGGGTTGGTGGCTTCCGTATTGCTACTAGACAATATGCAACCGCCCATGATGCGGATATAGTAGTAATAGGTTCAGGTCCTGGTGGCTATGTTGCAGCAATCAAAGCTGCCCAGCTTGGTATGAAGGTGGTGTCTGTAGAGAAAGAGCCTAGTCTTGGAGGAACATGCCTGAACGTTGGCTGCATTCCATCAAAAGCTCTGCTCCACAACTCACAT…	2071	gi|112983096|ref|NP_001037054.1|dihydrolipoamide dehydrogenase [Bombyx mori] >gi|22135550|gb|AAM93255.1| dihydrolipoamide dehydrogenase [Bombyx mori]	NP_001037054	0	0.851	C:glycine cleavage complex; P:cell redox homeostasis; P:lipoamide metabolic process; P:tricarboxylic acid cycle; P:glycolysis; C:mitochondrial alpha-ketoglutarate dehydrogenase complex; F:dihydrolipoyl dehydrogenase activity; F:FAD binding; C:lipid particle; P:electron transport; P:gluconeogenesis; P:glycine metabolic process; P:L-serine metabolic process; P:threonine metabolic process	EC:1.8.1.4	IPR000815; IPR004099; IPR006258; IPR012999; IPR013027; IPR016156; PR00411 (PRINTS), G3DSA:3.50.50.60 (GENE3D), PTHR22912 (PANTHER), SSF51905 (SUPERFAMILY)	1526.54	3666.68	4301.19	2888.74	5478.09	13157	5269.22	1818.86	3923.76	0.27784	0.441112	-0.355451	0.7188	0.8622	-0.0643922	0.340663	0.511613	-0.291059
12100	contig08175_1.exp	CAATGTCACTCTGTAGAAGTTGAAAAACATATCTTCCACTGATACTCCAGGGTGGGGTAACATGATAAGCATTGATAACCTATTCTCCACACCATACGGTATTTCTATGACTCGTGCCTTTAATTCTTGAATATTGGCAAATGGGTATGTGTTGCGATTATACATCATGTTCACTTCACCAATCTTTTCACTTTTACTGTTGAAGAACGGCATTCGCATCGTTGATGAGGCATTGAATGGC	241	gi|45594226|gb|AAS68504.1|serpin-4B [Manduca sexta]	AAS68504	3.66e-28	0.729	F:serine-type endopeptidase inhibitor activity	0	no IPS match	148079	123196	129406	176758	171513	158543	169048	161217	147509	0.01858	0.79059	-0.102048	0.05824	0.838643	-0.0764227	0.308424	0.942702	-0.0256258
4979	contig18477_1.f1.exp	AAGGCGTGCCAACTCGCCAAACAGGCGTTCGATGATGCGATTGCCGAATTAGACACATTGAACGAGGACTCGTACAAAGACTCTACGCTGATCATGCAGCTCCTGCGAGACAACCTGACGCTGTGGACGTCGGACACGCAGGGCGACGGCGACGAGCCCGCAGAAGGGGGTGACAATTAATGCAACGCCGCGCTCACCCTCAGCACACGCATTTCTCATCGGTGTTATATAAGAAAACGAGTAACATTCGAGAACGCCGCGCGGCGCGGGTACCCCGCCGCTGTTGCGAGCCGTCGCTTGTAAAAAAAATGTTAAAAATGTCGTTCGCAGCGGACCTTCACGTTCCGTCTAAAATTAAATGTTATGTGTCATCTTTGACGGTTTTGTATTTCTGTATTT…	1897	gi|239736502|gb|ACS12990.1|14-3-3zeta [Helicoverpa armigera]	ACS12990	7.98e-26	0.984	C:cytoplasm; F:protein domain specific binding	0	no IPS match	7147.9	8252.08	5903.59	4478.79	3647.14	5598.96	1253.49	6485.05	2923.54	0.04591	1.55219	0.190944	0.1031	1.99807	0.30061	0.56804	0.776843	-0.109667
7698	contig14852_1.exp	ATTAGCTGCAACTGTTCTAGAAACACCAGATAAAATGGCTCCCATAAAAATAGCAGAATTTCTGGGTTTTAAGACAGAATCTGTACTTGAAGCGCTGAATTTTCTGACCCTAACTGACCCTACCTTAATAATTGCCGCGTCAACTAATCTTAATATGATTTTTAAACCTTGCGTGGAAACAG	182	gi|182509208|ref|NP_001116815.1|carboxylesterase CarE-11 [Bombyx mori] >gi|170284254|gb|ACB12415.1| carboxylesterase CarE-11 [Bombyx mori]	NP_001116815	5.81e-10	0.615	0	0	IPR013032; SignalP (SIGNALP)	3793.66	3132.51	885.069	10994.2	1386	769.965	7802.28	400.02	1355.09	0.63079	0.594001	-0.226212	0.82636	0.817299	-0.0876189	0.781907	0.726786	-0.138594
16564	contig02670_1.exp	AAGGCAATGAACAAGCTAATAACCAAGATTTAGGGTATGCTGGCTCATGTATCAGAAAGTTTAGTACAATGCCATTCCTATTTTGTGATTTAAATACTGTATGCCACTATTCAAGTAGAAACGATCGAAGTTACTGGTTATCTACTAGCGAAGCATTACCAATGATGCCGGTAGAAGGTTATGATATTGTAAAACATATTTCAAGATGCGTAGTTTGCGAAGGTACCAGCCAACGTGATAGCCATTCATAGTCAAACACAAGACGTTCCTGATTGCCCTGCTGGCTGGGACGAGATGTGGATAGGATACAGTTTTGCTATGCATACTGGAGCTGGTGGTCAGGGTGGTGGGCAAGCCCTAGCGAGTCCGGGCTCGTGTTTGCAAGACTTCCGTACATCA…	1232	gi|183980002|ref|NP_001103810.2|collagen, type IV [Bombyx mori] >gi|183397303|gb|ABW72726.2| type IV collagen [Bombyx mori] >gi|183397305|gb|ABW72727.2| type IV collagen [Bombyx mori]	NP_001103810	8.95e-80	0.73	C:cytoplasm; P:cellular component organization; P:nematode larval development; C:collagen type IV; F:binding; P:positive regulation of multicellular organism growth; P:phosphate transport; P:reproduction; P:locomotion; P:embryonic development ending in birth or egg hatching; F:extracellular matrix structural constituent conferring tensile strength; P:cell adhesion	0	IPR001442; IPR016187; PTHR10499 (PANTHER), PTHR10499:SF78 (PANTHER)	4224.48	1532.71	921.255	2193.29	2204.84	2918.59	3772.98	5500.6	2440.91	0.84826	0.912763	-0.0396418	0.28063	0.570101	-0.244048	0.185388	1.60106	0.204407
3185	contig21021_1.f1.exp	AAGAAGAAGGCCAATGAGTCTGCTGCTGCAACAAAGAGTAATCCCAAAGCTGACCTAGTGGACAACTCTGAATCATCAGATAAACAAGAAGATAAACAGAACACACCAGTTTTTGATGAGCTTGGAGATTCTTGGACAGATGCCAAAGCATCCAAAAAGAATAAGAAAAAGGCTCGCAAAGATCAGTGAGAGGTGAGTTGTTCACACAGGGTCCATGTAGGTGCTCTACCCTGTTACTAGCTCAATGCTATTCACACCACTGAAAACGACTACTACTTTGATCCATAGGATACTTTATAATAATAAATTATACATACAATAATTTTGTTCAAATTTTGCAAAGCATAATTAATCAATTATTGTAATATTTAAATTACTAGTTGTTTTATTATTATTGTA…	2222	0	0	0	0	0	0	SignalP (SIGNALP)	2605.54	1976.49	641.318	4850.09	1254.44	262.716	2560.18	3124.14	2663.52	0.81298	0.820346	-0.0860028	0.16	0.625712	-0.203626	0.662751	1.31106	0.117623
6441	contig16566_1.exp	GATGAATTGGACGAACTTGTGAAATGTGCACATTGCTTCAAACAACCTCAAAACTATGTCTGCGCGAAGGGCCTTGGAACATATTTCAATTTATGCGAACTCACGTGTGCCAATGCAGAACTACTTCACGTAGGCGCGTGCACCTTCTCTGACCTCCTTGATATCAACGTGATATATTAATTAATTCGCTCAATCTCTCATTTGATCATTAACAAGTAAAGAATTGTGAATGTGCGTTTATATATTAGTATTACATGCACTGTTTGCATGTACGTATTTACTGATGTATATTATCATAGAATAAAAAAAAGTATTCTTAGTCTAAGATTCATCTCAGATAGAGAAAACTTTTTTTTGTTTATTTGACGCGACGCATTTAAAGAAAAATATCTCTAAAGA…	772	0	0	0	0	0	0	no IPS match	31788.8	7321.92	27075.3	27924.6	56971.2	21002.1	28638.2	31817.9	32500.9	0.37677	0.624998	-0.204122	0.30483	0.712007	-0.147516	0.716945	0.877798	-0.0566056
5694	contig17564_1.f1.exp	CATGTAAAATATATTATTTATCCTAAACAATTTTAAACAAAGGAACGACAATTAAACATAACGCTTACAAATAGATAACACAGTCTTTGGAAATAAACTAAAGCCGTCTACGAACGATACAATTGCTGCCTATGACCGGTCGGGCAGATCTCTTTACATTAATTCAACTGACCAACTTGAACATACCAATAAATAGTATTCCATTGATCCCACTAACATTCAACTGTACCGACGACGACGTAGATAGTTTAAGGTGGATATTACATAATTTTAATTTTTCAGGCATTTATTTTATAGATCCAGATACTTGCCTCATAAATTCAGTACAAATAGTAACCAACGTTTTATGTTGCCGATATTTAACGCAAATGTTTTTAAATTTTTTATTTAACTAAATAG…	2575	gi|195120984|ref|XP_002005001.1|GI19300 [Drosophila mojavensis] >gi|193910069|gb|EDW08936.1| GI19300 [Drosophila mojavensis]	XP_002005001	0	0.806	P:fatty acid catabolic process; P:valine catabolic process; P:methionine catabolic process; P:threonine catabolic process; F:methylcrotonoyl-CoA carboxylase activity; C:mitochondrial matrix; P:isoleucine catabolic process; F:propionyl-CoA carboxylase activity; P:leucine catabolic process	EC:6.4.1.4; EC:6.4.1.3	IPR000022; IPR011762; IPR011763; G3DSA:3.90.226.10 (GENE3D), PTHR22855 (PANTHER), PTHR22855:SF13 (PANTHER), SSF52096 (SUPERFAMILY)	2022.68	3078.73	3391.47	26514.3	6725.71	5973.86	18609.3	8248.82	3895.57	0.20318	0.216578	-0.664385	0.16575	0.276157	-0.558843	0.742763	0.784257	-0.105542
4801	contig18712_1.f1.exp	GCAATTGTATTTAATATATCCAACTCTTATTTGGGATCGGGATTATTTTTTTTTATTCTATTAATATTAGTTACTGCAGTTTTCAAATTATTTTACAAATTAAAATGTCTTATAATAGCACCTTAAATTTTTAACCTCTCGCTTCCCTGCTTAGTGATGGCCAGACACTCCTATTGTATCATGGTCTACTGGATGTCCAGGGTTCGCAGCCCCGCCTTGAAGCTCGCTCTTCGATGTAATGATAGATACAGGATAAGTATAGCTGTAAAAGAAACCTCGTGGAGGACCAGTGGGCTCCGGATCCTGGTATTTAAGGTCGTACTGACCAGACTCGTACTGCTGCTGAGCATTCTTCTGATACTGTTCTGGTACAGATTTATACTGCGCACTGGCTACTGC…	1548	gi|223671398|tpd|FAA00651.1|TPA: putative cuticle protein [Bombyx mori]	FAA00651	2.09e-74	0.592	0	0	IPR000618; PTHR10499 (PANTHER), SignalP (SIGNALP)	2626.03	4183.22	4595.16	1475.5	2648.04	4402.17	4346.47	5223.64	5354.1	0.40862	1.33765	0.126342	0.15858	0.764155	-0.116818	0.0784617	1.75049	0.243161
18034	contig00841_1.exp	TGCCAACCCCAAGTGCAAGCTTGACACTGAAAAGACTAACAAGACCGCACCATTCCCTGGATGCTGTCCGATCTTCACCTGCGAAGATGGAGTGAAATTGGAGTACCCAGAGCTCCCCACCCCTCCTCCGGAAGGAGAAGAGAAGAAAGAAGAGGAGAAACCTAAAGCTTAAGAAAAAATAGTGTAAATAAAATAGAAATTCACAGATTATTCGAACGCAGAACTACGTTGGCAGTTGTGAGAAAAAAAAATATTGGCGCGTTCTTTCCAAATTAAATCTGTGAAATATTTGGTCTCATGAAATTGTTATACCAAAATTTTTATTTTCGTGTACAATACATTTTTGTAACTGTTATTTCTCAGTATCCACTAACAATGGGATTACAATGAACAAATAAA…	647	gi|6560685|gb|AAF16720.1|AF117598_1unknown [Manduca sexta]	AAF16720	1.11e-10	0.888	F:molecular_function; C:cellular_component	0	no IPS match	3913.01	5133.81	5274.46	1457.15	15010.8	4189.04	1958.54	30166.3	21386.5	0.63847	0.69329	-0.159085	0.19255	0.267631	-0.572464	0.30447	2.59047	0.413378
9790	contig11353_1.exp	CTAATTTTTAAACATACATTACATGTCTACATTATATAACAATAGAAGAAATTTCATTGAAAAACGATATCAAAATCTTGTTATGTGAATTATTATGGTTTTTAAATGAGACACAGACCATATAAATACGATGGTGTTTATATAAATTATAATTTACTCTCTTTCTAATCTATAGTTCGTTTGATTTGACTTTTTAAACGAACATTACCTTAGCTTTCACAATTCTTCAGTGGACGCTATAGGTGCTTTTAACAGTGGAGTTCTGGGACTTCGGGAGCCGTCTGAGTTTCTAGAGGATGCTTGGAAATCTTCGTTGGACAACGAAGCCGGAATTGGTGCGATTTTCAACTGATGACCGTTCAGTTTAATCTCAGTAATGGAATGTGATCGGCCGTGGTT…	556	gi|193617785|ref|XP_001944414.1|PREDICTED: similar to GA18153-PA [Acyrthosiphon pisum]	XP_001944414	1.23e-08	0.584	F:molecular_function; P:biological_process; C:cellular_component	0	no IPS match	97254.1	139092	85426.7	121038	128631	109109	154074	174255	174014	0.5139	0.896857	-0.0472766	0.02678	0.640544	-0.193451	0.00549362	1.40015	0.146174
7274	contig15453_1.exp	CTTCTGCTAGTTGCTCCATTTGTAGTTCTTTGAGTTTCCTATTCATTCTAGATCTTTTAGATGCTTCATTATTCTTATCTCGTAGTTCTCTATATTTCATTTCTTGTGTAGAAATAGTTGACGTGTTATCATCTACACTACAAATTGAAGAAACTGTACTTTCTCTCCTTTTGGGCGGGCGCCCCCGCTTACGCGGTTTTGTTAAGTGTTGTGAACCCTCCAATGCTAGTATCATATCTTTTATTGGAATATTTGGTTTTCGCTTCCTATACTTTCTTGTAGTATTTTCAATATACGGCGTATATGTTTCATCAGAATCTTCACTGTCATGGCGCCGTTTTCGATTGGAAATGGAGACAGGTTCCTCTTCTGAATCGATATGTGATTCATCCTTAAGGG…	1825	gi|112982938|ref|NP_001037099.1|chorion b-ZIP transcription factor [Bombyx mori] >gi|54401523|gb|AAV34566.1| chorion b-ZIP transcription factor [Bombyx mori]	NP_001037099	7e-96	0.6217	F:sequence-specific DNA binding; F:protein dimerization activity; F:transcription factor activity; P:regulation of transcription, DNA-dependent; C:transcription factor complex	0	no IPS match	287751	296518	208926	229956	242652	206591	230879	200623	231119	0.27111	1.16784	0.0673829	0.21584	1.19706	0.0781147	0.724837	0.975592	-0.0107318
18582	contig00131_1.exp	AAGCAGTGGTATCAACGCAGAGTACGCGGGGGCGCAGTCCTGCTTGCGACACGGACGTGTAAGTGCCCATGAATAAGAACGTATCTGAAACTAGGTGAATAACCCCGAAATTAAATACGTAAGATCGAAGCTTTAAATATAATAATTATGGCATTCGAATGGAAAGACAAAGTAGTGCTGATCACAGGAGCCGCAACGGGTATCGGCGCGGAAATTGTAAAAATTCTAGTTGAAACTGAAAACGTAAAGCATGTGACAATTTTGGATGTCGATAATGCAGGAACCACATTACAAGACAATCTCAACTTAAAATACGGTTGCAATAAAGTCAAGTTCGTAAAATGTGACGCGACTGATGATGGCCAACTTTTCGGTGCCTTCAAAGACGTTCTGGACAGC…	1202	gi|112983250|ref|NP_001037610.1|putative alcohol dehydrogenase [Bombyx mori] >gi|98978764|gb|ABF59817.1| putative alcohol dehydrogenase [Bombyx mori]	NP_001037610	4.63e-52	0.56	F:catalytic activity	0	IPR002198; IPR002347; IPR016040; PTHR19410:SF33 (PANTHER)	4733.2	2266.86	3452.19	3152.42	3003.41	4554.23	3171.3	1070.15	3012.58	0.92578	0.975927	-0.0105826	0.3385	1.44089	0.158631	0.240658	0.677309	-0.169213
1929	GME-string_Contig_2215.0	AGTGTTTATCTTTGTGGCAAACGTTTTACTCGTACGGTCTCAGCGTCTATCGCGTCATAGTGTTTACGTTGTGTGTGGTTATAGTGATAACGAAGTGCCCGGTGTCGGGGACCTCACCTGATCTATATTTGTTAGTGTTCAAAGCTATTCAGCTTGGACAACATGGCGGATGTAAAGGAATCGCCGGCAAGCCCCAATAAAATCGCGGATAAACACAATACAGAAGGTGACAACGACAGTGGAGTAGATGAATCTACGCAAGGAAATGATCTCAATGGTTCTCCTGGATCGCCAAATAAGAATAAAGTGCCGACCAAATTGCCAACCAAAGAAAAATCTAGCAACAGTCTTAAGCCCAGTCTTTCTAGATCATCGAGCAAAAGCGCTACTGCTAAAACT…	1719	gi|239835734|ref|NP_001155190.1|tau-like protein [Bombyx mori] >gi|228551836|gb|ACQ44664.1| tau-like protein [Bombyx mori]	NP_001155190	5.65e-92	0.693	C:microtubule associated complex; P:negative regulation of microtubule depolymerization	0	IPR001084; IPR015562; PTHR11501 (PANTHER)	5487.93	2313.44	1820.44	6461.62	776.134	4126.28	2551.96	5643.86	10025.9	0.78707	0.846689	-0.0722759	0.30761	0.528042	-0.277331	0.448696	1.60345	0.205056
4065	contig19765_1.exp	TTTTTAAGGGGTTAATATTTGTGGGTTCTAATGTGGATCTAACTGCAACAAGTCCAGGGAAATGGTACACTCCAGCTATATAACCCAATTCACTATTTTCACGTATTCTTTTCACCTTTATATGTTGATAATCATTAAGATCTAATGCAATCTCAGAACCAACAGTAGAATTTTCATTTTCAAACACTAGGAATGTATATGTCACATCATTTGGTATGTCATTAAGTGCAGAGGCATAGGATGCATAAGATGCAATACCAAAGTTAGGTGCAAATGCCAAATGCCCCTTAGATTGTTCATTTTGCATTTTTGTTATTACTTGTGCTTTAAGTTTTTCAGCAGTTTCTGCCATCTGTATCCTGTCACCCACATTACCATTCCCTTTAATATATTGCTCAT…	941	gi|110760858|ref|XP_001121155.1|PREDICTED: similar to CG4670-PA [Apis mellifera]	XP_001121155	2.28e-34	0.566	0	0	SignalP (SIGNALP), tmhmm (TMHMM)	4069.45	2717.51	3678.63	4126.7	5447.34	708.621	1830.71	8082.86	3513.49	0.96886	1.01779	0.00765797	0.63263	0.77944	-0.108217	0.677584	1.3058	0.115875
428	GME-string_Contig_6164.0	CTTCTATAACACATGGAGGAACAAACGCGATTGTGTTGATAGTTAATTACTCGTAAATGTTGTTTCTAAAGAGCCATTCATGAAGTGCTCCGGTACGCTGAAGTTTATTTTACTAATAGGTCTCTGAAAGTATTTTAAGTGGAGTTTCATTCATAATAATGGATTTAAAATTATTATTATTGGCTTTGACATTGTTTTGGAAATATTCCGTCGTATCAGCAATAGTAAGGTGCTTCAAATGTGAACCTCGGTTTGCCAGTTATCAGATGAGCCACAAGACGTGCGAACAATTTGACGGCAGCGATAAATTTGTACACCAGTGCAACTCCTCTACTATGTGTTTAAGAAGAAAATCACATTTGATCTAGGAAATGAATTGATAACGACGTATCAACGGGG…	1748	gi|157127315|ref|XP_001654919.1|hypothetical protein AaeL_AAEL010802 [Aedes aegypti] >gi|157127317|ref|XP_001654920.1| hypothetical protein AaeL_AAEL010802 [Aedes aegypti] >gi|108872957|gb|EAT37182.1| conserved hypothetical protein [Aedes aegypti] >gi|108872958|gb|EAT37183.1| conserved hypothetical protein [Aedes aegypti]	XP_001654919	7.95e-09	0.5383	0	0	SignalP (SIGNALP)	21814.9	28779.8	29681.4	44027.3	45071.4	38185.5	41795	37827.8	37243.5	0.00881	0.630684	-0.200188	0.01312	0.686906	-0.163103	0.248891	0.918152	-0.0370853
